# Supplementary material for: Pro-inflammatory T cells-derived cytokines enhance the maturation of the human fetal intestinal epithelial barrier
Source: iScience. 2024 May 7;27(6):109909. doi: 10.1016/j.isci.2024.109909 (PMC11134877; doi:10.1016/j.isci.2024.109909)
Supplement: Table S1. Differentially expressed genes and comparisons between the developmental fetal and neonatal stages, related to Figure 1 — The table is made of 16 sheets named as list 1–16. Each list is divided into 8 columns (A–H). (A) Transcript cluster ID. (B) Bi-weight average signal (log2) intensity first gestational age group. (C) Bi-weight average signal (log2) intensity second gestational age group. (D) Fold change (linear). (E) ANOVA p value. (F) False discovery rate (FDR) p value. (G) Gene symbol. (H) Gene description. Specific comparisons in each list: 1) 35–36 distal small intestine (SI) vs. 20 weeks distal SI. 2) 35–36 distal SI vs. 18 weeks distal SI. 3) 35–36 distal SI vs. 16 weeks distal SI. 4) 35–36 distal SI vs. 13 weeks distal SI. 5) 20 weeks distal SI vs. 18 weeks distal SI. 6) 20 weeks distal SI vs. 16 weeks distal SI. 7) 20 weeks distal SI vs. 13 weeks distal SI. 8) 18 weeks distal SI vs. 16 weeks distal SI. 9) 18 weeks distal SI vs. 13 weeks distal SI. 10) 16 weeks distal SI vs. 13 weeks distal SI. 11) 20 weeks proximal SI vs. 18 weeks proximal SI. 12) 20 weeks proximal SI vs. 16 weeks proximal SI. 13) 20 weeks proximal SI vs. 13 weeks proximal SI. 14) 18 weeks proximal SI vs. 16 weeks proximal SI. 15) 18 weeks proximal SI vs. 13 weeks proximal SI. 16) 16 weeks proximal SI vs. 13 weeks proximal SI. [file mmc2.xls]

## Sheet: list1
Transcript Cluster ID	35-36 weeks distal Bi-weight Avg Signal (log2)	20 weeks distal Bi-weight Avg Signal (log2)	Fold Change (linear) (group9 vs. group8)	ANOVA p-value (group9 vs. group8)	FDR p-value (group9 vs. group8)	Gene Symbol	Description
TC0200008168.hg.1	16.83	6.57	1226.84	1.3e-05	0.02078	REG1A	regenerating islet-derived 1 alpha
TC0800009444.hg.1	16.77	7.79	504.55	3.26e-07	0.002203	DEFA5	defensin, alpha 5, Paneth cell-specific
TC0200013174.hg.1	13.13	4.98	284.14	1.23e-08	0.000263	REG3A	regenerating islet-derived 3 alpha
TC0800009432.hg.1	12.52	4.59	243.76	4.11e-07	0.002203	DEFA6	defensin, alpha 6, Paneth cell-specific
TC1300007256.hg.1	17.52	10.06	175.89	5.7e-05	0.037307	OLFM4	olfactomedin 4
TC0200013172.hg.1	11.64	4.39	152.08	0.000422	0.07484	REG1B	regenerating islet-derived 1 beta
TC0100017113.hg.1	15.07	8.03	131.86	0.000247	0.065279	PIGR	polymeric immunoglobulin receptor
TC1500010796.hg.1	12.32	6.09	74.88	0.000307	0.068805	SYNM	synemin, intermediate filament protein
TC1900009404.hg.1	13.24	7.11	69.87	0.004027	0.135212	FUT6	fucosyltransferase 6 (alpha (1,3) fucosyltransferase)
TC0700011955.hg.1	12.33	6.27	66.69	0.011833	0.185947	CYP3A4	cytochrome P450, family 3, subfamily A, polypeptide 4
TC0700013472.hg.1	12.02	6.3	52.45	0.000966	0.092115	MGAM	maltase-glucoamylase
TC0700009230.hg.1	10.87	5.27	48.36	0.008188	0.163055	AKR1B10	aldo-keto reductase family 1, member B10 (aldose reductase)
TC1100007778.hg.1	10	4.45	46.64	0.01209	0.187769	MS4A18	membrane-spanning 4-domains, subfamily A, member 18
TC0700013483.hg.1	13.83	8.43	42.28	3.1e-05	0.031582	PRSS2	protease, serine, 2 (trypsin 2)
TC1600009022.hg.1	12.02	6.88	35.09	0.001318	0.095846	TPSB2	tryptase beta 2 (gene/pseudogene); tryptase alpha/beta 1
TC0200014402.hg.1	14.68	9.55	35.06	0.044007	0.306249	LCT	lactase
TC0200014672.hg.1	9.68	4.75	30.44	0.010104	0.175744	NR4A2	nuclear receptor subfamily 4, group A, member 2
TC0100016150.hg.1	10.41	5.69	26.26	5.7e-05	0.037307	ITLN2	intelectin 2
TC0400010961.hg.1	11.35	6.69	25.27	0.044055	0.306385	JCHAIN	joining chain of multimeric IgA and IgM
TC2200007120.hg.1	14.71	10.1	24.55	0.020229	0.227166	SLC5A1	solute carrier family 5 (sodium/glucose cotransporter), member 1
TC1800007037.hg.1	8.65	4.22	21.49	0.003965	0.135212	MEP1B	meprin A, beta
TC1500007062.hg.1	11.76	7.4	20.56	0.01564	0.208999	CKMT1B	creatine kinase, mitochondrial 1B; creatine kinase, mitochondrial 1A
TC1200010022.hg.1	11.31	6.96	20.33	0.005069	0.14343	MGP	matrix Gla protein
TC1500006788.hg.1	10.22	5.98	18.89	0.00223	0.114417	GREM1	gremlin 1, DAN family BMP antagonist
TC0900008847.hg.1	10.44	6.27	17.98	0.001732	0.102331	LCN2	lipocalin 2
TC0700009231.hg.1	8.74	4.64	17.18	0.004087	0.135263	AKR1B15	aldo-keto reductase family 1, member B15
TC0900008219.hg.1	8.64	4.59	16.58	0.004435	0.139568	NR4A3	nuclear receptor subfamily 4, group A, member 3
TC1500007067.hg.1	12.53	8.58	15.49	0.021312	0.232389	CKMT1A	creatine kinase, mitochondrial 1A
TC0700011954.hg.1	11.49	7.6	14.86	0.039231	0.293531	CYP3A7	cytochrome P450, family 3, subfamily A, polypeptide 7; CYP3A7-CYP3A51P readthrough
TC1200008133.hg.1	12.67	8.83	14.36	5e-06	0.015581	LYZ	lysozyme
TC2000007341.hg.1	11.2	7.37	14.22	1.1e-05	0.020485	FAM83D	family with sequence similarity 83, member D
TC0800009856.hg.1	8.21	4.42	13.85	0.005105	0.143676	EGR3	early growth response 3
TSUnmapped00000571.hg.1	10.3	6.55	13.46	0.00128	0.095846	GREM1	gremlin 1, DAN family BMP antagonist [Source:HGNC Symbol;Acc:HGNC:2001]
TC1600006529.hg.1	10.53	6.79	13.45	0.000622	0.08032	TPSAB1	tryptase alpha/beta 1; tryptase beta 2 (gene/pseudogene)
TC0700008582.hg.1	9.9	6.2	13	0.037914	0.289821	SERPINE1	serpin peptidase inhibitor, clade E (nexin, plasminogen activator inhibitor type 1), member 1
TC1700007557.hg.1	9.94	6.26	12.78	0.00062	0.08032	CCL2	chemokine (C-C motif) ligand 2
TSUnmapped00000594.hg.1	11.6	8	12.16	0.000958	0.091764	GREM1	gremlin 1, DAN family BMP antagonist [Source:HGNC Symbol;Acc:HGNC:2001]
TC1900010856.hg.1	10.34	6.77	11.86	0.006514	0.154184	PLAUR	plasminogen activator, urokinase receptor
TSUnmapped00000622.hg.1	8.52	4.96	11.84	0.000321	0.068805	GREM1	gremlin 1, DAN family BMP antagonist [Source:HGNC Symbol;Acc:HGNC:2001]
TC0700013581.hg.1	8.03	4.46	11.83	0.001655	0.10167	STEAP4	STEAP family member 4
TC0300009033.hg.1	8.97	5.41	11.8	0.035776	0.285251	PLS1	plastin 1
TC1100007780.hg.1	8.07	4.55	11.41	0.036091	0.285853	MS4A10	membrane-spanning 4-domains, subfamily A, member 10
TC0900011033.hg.1	17.22	13.72	11.29	0.015239	0.206822	ALDOB	aldolase B, fructose-bisphosphate
TC0200008334.hg.1	8.16	4.7	11.04	0.001127	0.094672	SMYD1	SET and MYND domain containing 1
TC1200007653.hg.1	15.56	12.11	10.91	0.021732	0.234772	NR4A1	nuclear receptor subfamily 4, group A, member 1
TC1100011199.hg.1	10.7	7.26	10.85	0.007865	0.162268	NAALADL1	N-acetylated alpha-linked acidic dipeptidase-like 1
TC1500009281.hg.1	7.84	4.45	10.48	0.007832	0.162268	DUOX2	dual oxidase 2
TC0200011138.hg.1	7.88	4.5	10.43	0.015489	0.208413	UGT1A1	UDP glucuronosyltransferase 1 family, polypeptide A1; UDP glucuronosyltransferase 1 family, polypeptide A6; UDP glucuronosyltransferase 1 family, polypeptide A4; UDP glucuronosyltransferase 1 family, polypeptide A10; UDP glucuronosyltransferase 1 family, polypeptide A8; UDP glucuronosyltransferase 1 family, polypeptide A7; UDP glucuronosyltransferase 1 family, polypeptide A5; UDP glucuronosyltran…
TC0600014266.hg.1	8.92	5.6	9.97	0.001069	0.092683	TNXB	tenascin XB
TC0100011533.hg.1	10.54	7.24	9.9	0.014204	0.200291	ATF3	activating transcription factor 3
TC0200010847.hg.1	16.22	12.92	9.88	0.018663	0.222379	DES	desmin
TC1600009533.hg.1	16.22	12.96	9.6	0.009427	0.170758	MYH11	myosin, heavy chain 11, smooth muscle
TC1100009110.hg.1	9.3	6.07	9.36	0.003817	0.135212	NNMT	nicotinamide N-methyltransferase
TC1700007919.hg.1	10.6	7.39	9.24	0.000608	0.080059	AOC3	amine oxidase, copper containing 3
TC0X00006696.hg.1	7.47	4.28	9.17	0.02918	0.265571	S100G	S100 calcium binding protein G
TC2000007864.hg.1	10.11	6.93	9.07	0.049473	0.320377	PCK1	phosphoenolpyruvate carboxykinase 1 (soluble)
TC1000012428.hg.1	10.11	6.94	9.03	0.004913	0.142473	AKR1C3	aldo-keto reductase family 1, member C3
TC0400012173.hg.1	10.27	7.11	9	0.009236	0.16931	SFRP2	secreted frizzled-related protein 2
TC2100008297.hg.1	9.12	5.97	8.87	0.018012	0.22025	SIK1	salt-inducible kinase 1
TC0100016930.hg.1	9.3	6.21	8.5	2.5e-05	0.030934	LMOD1	leiomodin 1 (smooth muscle)
TC1500007409.hg.1	9.89	6.81	8.47	0.022936	0.240144	GCNT3	glucosaminyl (N-acetyl) transferase 3, mucin type
TC0500007238.hg.1	9.62	6.56	8.35	0.026563	0.254337	C7	complement component 7
TC0X00008826.hg.1	11.43	8.37	8.34	0.006133	0.153922	FLNA	Jeck2013 ANTISENSE, CDS, coding, INTERNAL, OVCODE, OVEXON best transcript NM_001110556
TC0500012791.hg.1	11.4	8.36	8.22	0.008835	0.166048	KCNMB1	potassium channel subfamily M regulatory beta subunit 1
TC1100012722.hg.1	9.31	6.31	7.98	0.006194	0.153922	CDON	cell adhesion associated, oncogene regulated
TC0100007936.hg.1	10.15	7.16	7.96	0.021776	0.234937	MFSD2A	major facilitator superfamily domain containing 2A
TC0500006613.hg.1	6.97	4.01	7.79	0.030092	0.267247	ADAMTS16	ADAM metallopeptidase with thrombospondin type 1 motif 16
TC0900012197.hg.1	8.58	5.65	7.61	0.009643	0.171968	PTGDS	prostaglandin D2 synthase 21kDa (brain)
TC0400011408.hg.1	13.66	10.73	7.61	0.00609	0.153781	ADH1B	alcohol dehydrogenase 1B (class I), beta polypeptide
TC0100016715.hg.1	8.93	6.01	7.6	0.012649	0.191722	PTGS2	prostaglandin-endoperoxide synthase 2 (prostaglandin G/H synthase and cyclooxygenase)
TC0100016539.hg.1	9.24	6.33	7.5	1.6e-05	0.022295	ANGPTL1	angiopoietin like 1
TC0700012182.hg.1	11.18	8.29	7.44	0.000562	0.079835	NAMPT	nicotinamide phosphoribosyltransferase
TC1600008661.hg.1	11.93	9.06	7.3	0.00353	0.134474	CRISPLD2	cysteine-rich secretory protein LCCL domain containing 2
TC0500012553.hg.1	7.91	5.08	7.09	0.001485	0.098901	HAND1	heart and neural crest derivatives expressed 1
TC1700010640.hg.1	12.09	9.27	7.08	0.031461	0.272484	KRT20	keratin 20, type I
TC0600007087.hg.1	12.3	9.51	6.88	0.003265	0.130441	CAP2	CAP, adenylate cyclase-associated protein, 2 (yeast)
TC1100012834.hg.1	7.13	4.36	6.83	0.003219	0.130441	ADAMTS8	ADAM metallopeptidase with thrombospondin type 1 motif 8
TC0400007836.hg.1	8.21	5.45	6.8	0.008515	0.164672	CXCL8	chemokine (C-X-C motif) ligand 8
TC0200016770.hg.1	13.15	10.38	6.79	0.000233	0.063211	MIR6809	microRNA 6809; tensin 1
TC0500012238.hg.1	8.81	6.05	6.77	0.010279	0.177358	HBEGF	heparin-binding EGF-like growth factor
TC0100016218.hg.1	16.32	13.57	6.73	0.009751	0.172882	RGS5	regulator of G-protein signaling 5
TC0900008951.hg.1	7.41	4.67	6.68	5.4e-05	0.037307	HMCN2	hemicentin 2
TC1700007922.hg.1	7.17	4.49	6.4	0.016475	0.212228	G6PC	glucose-6-phosphatase, catalytic subunit
TC0400012641.hg.1	10.67	8.01	6.31	0.000911	0.089269	PDLIM3	PDZ and LIM domain 3
TC0600011474.hg.1	9.38	6.73	6.29	0.000709	0.083538	TNXA	tenascin XA (pseudogene)
TC1000011487.hg.1	13.95	11.29	6.28	0.003254	0.130441	SORBS1	sorbin and SH3 domain containing 1
TC1400010648.hg.1	8	5.35	6.27	0.016239	0.211615	BDKRB1	bradykinin receptor B1
TC0600007862.hg.1	10.6	7.96	6.22	0.017761	0.218682	PIM1	Pim-1 proto-oncogene, serine/threonine kinase
TC0700006890.hg.1	6.76	4.13	6.19	0.029935	0.267245	IL6	interleukin 6
TC1400010390.hg.1	7.76	5.13	6.17	0.000893	0.089269	AHNAK2	AHNAK nucleoprotein 2
TC1000010172.hg.1	11.2	8.59	6.12	0.005831	0.150504	SVIL	supervillin
TC0200013916.hg.1	7.26	4.66	6.05	0.005062	0.14343	IL1B	interleukin 1 beta
TC1400008940.hg.1	12.56	9.97	6.04	0.005131	0.143676	NFKBIA	nuclear factor of kappa light polypeptide gene enhancer in B-cells inhibitor, alpha
TC0800011683.hg.1	9.54	6.96	5.99	0.000333	0.068826	FBXO32	F-box protein 32
TC0700006913.hg.1	8.36	5.78	5.97	0.007658	0.16078	GPNMB	glycoprotein (transmembrane) nmb
TC0300010770.hg.1	8.29	5.71	5.96	0.005687	0.14857	CSRNP1	cysteine-serine-rich nuclear protein 1
TC0400008551.hg.1	11.34	8.77	5.95	0.002034	0.109166	SYNPO2	synaptopodin 2
TC0300014032.hg.1	10.74	8.17	5.92	0.013302	0.195877	POPDC2	popeye domain containing 2
TC1200012714.hg.1	8.73	6.18	5.87	0.000584	0.079835	HSPB8	heat shock 22kDa protein 8
TC1200010111.hg.1	10.19	7.65	5.83	0.001518	0.09947	ABCC9	ATP binding cassette subfamily C member 9
TC2100007032.hg.1	13.08	10.55	5.77	0.001857	0.103993	CBR1	carbonyl reductase 1
TC0100011316.hg.1	8.65	6.14	5.71	0.007463	0.160132	NFASC	neurofascin
TC1400007774.hg.1	9.93	7.42	5.68	0.002939	0.125042	NRXN3	neurexin 3
TC0300014031.hg.1	12.28	9.77	5.68	0.002636	0.12186	CCDC80	coiled-coil domain containing 80; long intergenic non-protein coding RNA 1279
TC1000010768.hg.1	8.99	6.49	5.66	0.03263	0.274555	EGR2	early growth response 2
TC1500008232.hg.1	10.19	7.7	5.62	0.009678	0.171968	ISG20	interferon stimulated exonuclease gene 20kDa
TC1900006494.hg.1	6.51	4.03	5.6	0.003903	0.135212	CFD	complement factor D (adipsin)
TC0100017926.hg.1	8.94	6.47	5.51	0.000681	0.082646	GREM2	gremlin 2, DAN family BMP antagonist
TC1600008577.hg.1	7.86	5.4	5.5	0.010049	0.175744	BCO1	beta-carotene oxygenase 1
TC1200007359.hg.1	8.34	5.88	5.5	0.003413	0.132832	CNTN1	contactin 1
TC0100007832.hg.1	9.58	7.13	5.47	0.000119	0.045113	ZC3H12A	zinc finger CCCH-type containing 12A; microRNA 6732
TC0200008062.hg.1	13.75	11.31	5.42	0.041596	0.299982	ACTG2	actin, gamma 2, smooth muscle, enteric
TC0100010571.hg.1	8.95	6.51	5.41	0.006238	0.153973	PRRX1	paired related homeobox 1
TC0100016678.hg.1	9.98	7.55	5.39	6.4e-05	0.037307	FAM129A	family with sequence similarity 129, member A
TC1300006774.hg.1	6.99	4.57	5.38	0.007691	0.16078	MEDAG	mesenteric estrogen-dependent adipogenesis
TC0700010770.hg.1	7.49	5.07	5.36	0.019779	0.225655	SFRP4	secreted frizzled-related protein 4
TC0700011953.hg.1	12.1	9.68	5.36	0.046948	0.31475	CYP3A5	cytochrome P450, family 3, subfamily A, polypeptide 5
TC2200008507.hg.1	6.58	4.17	5.34	0.020268	0.227166	SLC5A4	solute carrier family 5 (glucose activated ion channel), member 4
TC1900007040.hg.1	17.01	14.61	5.31	0.026721	0.255078	CNN1	calponin 1, basic, smooth muscle
TC1100007899.hg.1	12.86	10.46	5.3	0.00806	0.162268	RARRES3	retinoic acid receptor responder (tazarotene induced) 3
TC0300012818.hg.1	8.67	6.29	5.21	0.005678	0.14857	IGSF10	immunoglobulin superfamily, member 10
TC0600011562.hg.1	8.58	6.21	5.17	8.9e-05	0.038745	LEMD2	LEM domain containing 2
TC0100011262.hg.1	7.62	5.25	5.16	0.018934	0.223741	PRELP	proline/arginine-rich end leucine-rich repeat protein
TC1900008326.hg.1	13.3	10.95	5.1	0.008082	0.162268	FOSB	FBJ murine osteosarcoma viral oncogene homolog B
TC0200016074.hg.1	8.22	5.88	5.05	0.023018	0.240174	NGEF	neuronal guanine nucleotide exchange factor
TC2100006442.hg.1	8.39	6.05	5.04	0.034107	0.279035	SIK1	salt-inducible kinase 1
TC0600013228.hg.1	7.71	5.38	5.02	0.029903	0.267245	SLC2A12	solute carrier family 2 (facilitated glucose transporter), member 12
TC1200006909.hg.1	9.42	7.1	5.01	0.003882	0.135212	EMP1	epithelial membrane protein 1
TC0700011842.hg.1	9.15	6.83	4.99	0.00756	0.160444	PDK4	pyruvate dehydrogenase kinase, isozyme 4
TC0100012675.hg.1	8.52	6.21	4.99	0.000878	0.089269	ACOT7	acyl-CoA thioesterase 7
TC0400010681.hg.1	7.07	4.76	4.97	0.029197	0.265571	LRRC66	leucine rich repeat containing 66
TC0500008785.hg.1	12.95	10.66	4.89	0.027972	0.26007	EGR1	early growth response 1
TC0600008350.hg.1	9.14	6.86	4.88	0.002572	0.121191	BAG2	BCL2-associated athanogene 2
TC0600009597.hg.1	14.17	11.89	4.88	0.010629	0.178841	TNFAIP3	tumor necrosis factor, alpha-induced protein 3
TC0400007104.hg.1	6.53	4.26	4.83	0.005931	0.151623	SLC34A2	solute carrier family 34 (type II sodium/phosphate cotransporter), member 2
TC1700006524.hg.1	12.46	10.19	4.82	0.011482	0.18364	SERPINF1	serpin peptidase inhibitor, clade F (alpha-2 antiplasmin, pigment epithelium derived factor), member 1
TC1500009756.hg.1	9.4	7.13	4.81	0.001061	0.092683	RBPMS2	RNA binding protein with multiple splicing 2
TC1500010501.hg.1	12.09	9.83	4.78	0.002123	0.111438	RGMA	repulsive guidance molecule family member a
TC0700012043.hg.1	11.66	9.41	4.74	0.005886	0.151019	CLDN15	claudin 15
TC2200007083.hg.1	9.02	6.79	4.71	0.010237	0.176919	INPP5J	inositol polyphosphate-5-phosphatase J
TC0100018485.hg.1	7.45	5.22	4.71	0.004981	0.142473	ADAMTSL4-AS1	ADAMTSL4 antisense RNA 1
TC1100011182.hg.1	7.63	5.41	4.68	0.008748	0.165757	PYGM	phosphorylase, glycogen, muscle
TC1100011259.hg.1	6.74	4.51	4.67	0.024546	0.247877	FOSL1	FOS-like antigen 1
TC0100018484.hg.1	13.47	11.25	4.65	0.025108	0.250708	MCL1	myeloid cell leukemia 1
TC0100011219.hg.1	13.31	11.1	4.62	0.008243	0.163232	PPP1R12B	protein phosphatase 1, regulatory subunit 12B
TC1200008028.hg.1	9.94	7.74	4.62	0.00065	0.082229	MSRB3	methionine sulfoxide reductase B3
TC2100007821.hg.1	13.34	11.14	4.58	0.008596	0.164767	ADAMTS1	ADAM metallopeptidase with thrombospondin type 1 motif 1
TC1700010590.hg.1	11.16	8.97	4.56	0.00647	0.154184	GSDMB	gasdermin B
TC1200010559.hg.1	13.28	11.11	4.51	0.004708	0.140602	VDR	vitamin D (1,25- dihydroxyvitamin D3) receptor
TC0400010750.hg.1	6.69	4.52	4.5	0.00392	0.135212	NMU	neuromedin U
TC0900009949.hg.1	15.29	13.14	4.45	0.004558	0.139568	TPM2	tropomyosin 2 (beta)
TC0300012212.hg.1	16.07	13.91	4.45	0.006123	0.153922	MYLK	myosin light chain kinase
TC0300009122.hg.1	9.88	7.74	4.42	0.005486	0.146542	CPA3	carboxypeptidase A3 (mast cell)
TC1000012522.hg.1	9.19	7.06	4.36	0.01412	0.199799	BEND7	BEN domain containing 7
TC0100013129.hg.1	6.88	4.76	4.33	0.002823	0.123588	AKR7A3	aldo-keto reductase family 7, member A3 (aflatoxin aldehyde reductase)
TC0100015378.hg.1	6.95	4.84	4.32	0.007576	0.160444	CASQ2	calsequestrin 2 (cardiac muscle)
TC0600013231.hg.1	10.6	8.5	4.3	0.041452	0.299547	SGK1	serum/glucocorticoid regulated kinase 1
TC1200010839.hg.1	12.09	10.02	4.2	0.002404	0.118201	ITGA5	integrin alpha 5
TC1200010874.hg.1	7.69	5.63	4.19	0.041104	0.298745	MMP19	matrix metallopeptidase 19
TC1000012169.hg.1	6.76	4.7	4.18	0.001384	0.097101	ADAM12	ADAM metallopeptidase domain 12
TC1800007805.hg.1	7.33	5.26	4.18	0.038376	0.291048	NFATC1	nuclear factor of activated T-cells, cytoplasmic, calcineurin-dependent 1
TC1900006646.hg.1	6.89	4.83	4.16	0.001723	0.102105	GIPC3	GIPC PDZ domain containing family, member 3
TC0100011406.hg.1	14.63	12.59	4.12	0.001054	0.092683	CD55	CD55 molecule, decay accelerating factor for complement (Cromer blood group)
TC1900011084.hg.1	9.12	7.08	4.09	0.00194	0.106672	DBP	D site of albumin promoter (albumin D-box) binding protein
TC0600014316.hg.1	9.5	7.47	4.08	0.000721	0.083925	FILIP1	filamin A interacting protein 1
TC0100015364.hg.1	9.72	7.7	4.05	0.006745	0.156525	TSPAN2	tetraspanin 2
TC0400012458.hg.1	11.65	9.64	4.02	0.042122	0.301177	HPGD	hydroxyprostaglandin dehydrogenase 15-(NAD)
TC1100010055.hg.1	9	7	4.01	0.041791	0.300733	SCUBE2	signal peptide, CUB domain, EGF-like 2
TC0100013162.hg.1	12.2	10.2	3.99	0.006094	0.153781	PLA2G2A	phospholipase A2, group IIA (platelets, synovial fluid)
TC0300014083.hg.1	8.05	6.06	3.97	0.005174	0.143835	DGKG	diacylglycerol kinase gamma
TC1000010878.hg.1	8.16	6.18	3.95	0.007531	0.160405	TACR2	tachykinin receptor 2
TC1400008919.hg.1	9.18	7.2	3.94	0.003573	0.134474	CFL2	cofilin 2 (muscle)
TC0400009258.hg.1	14.6	12.63	3.94	0.001284	0.095846	PALLD	palladin, cytoskeletal associated protein
TC1100011083.hg.1	10.59	8.61	3.94	0.000433	0.075167	AHNAK	AHNAK nucleoprotein
TC0300008847.hg.1	8.42	6.45	3.94	0.000168	0.052727	ACKR4	atypical chemokine receptor 4
TC0100012787.hg.1	8.74	6.76	3.94	0.025407	0.251845	SLC2A5	solute carrier family 2 (facilitated glucose/fructose transporter), member 5
TC1700007671.hg.1	10.31	8.33	3.93	0.020194	0.227166	C17orf78	chromosome 17 open reading frame 78
TC0200016651.hg.1	6.41	4.43	3.93	0.008174	0.163055	CYP1B1	cytochrome P450, family 1, subfamily B, polypeptide 1
TC0100018309.hg.1	7.41	5.44	3.91	0.012333	0.190014	FCGR2C	Fc fragment of IgG, low affinity IIc, receptor for (CD32) (gene/pseudogene)
TC0200014181.hg.1	12.17	10.21	3.9	0.002036	0.109166	LIMS2	LIM and senescent cell antigen-like domains 2
TC1900009350.hg.1	5.74	3.78	3.9	0.000724	0.083925	PLIN4	perilipin 4
TC1900006588.hg.1	9.76	7.79	3.9	0.000411	0.073993	GADD45B	growth arrest and DNA-damage-inducible, beta
TC0500013089.hg.1	7.25	5.3	3.88	0.042577	0.302784	GFPT2	glutamine-fructose-6-phosphate transaminase 2
TC0300013962.hg.1	8.43	6.48	3.87	9.6e-05	0.040341	ANO10	anoctamin 10
TC1000009737.hg.1	9.59	7.64	3.86	0.006403	0.154031	ITIH5	inter-alpha-trypsin inhibitor heavy chain family, member 5
TC1600007819.hg.1	7.69	5.74	3.85	0.000682	0.082646	NKD1	naked cuticle homolog 1 (Drosophila)
TC1700008920.hg.1	10.3	8.36	3.84	0.011045	0.181266	ITGB4	integrin beta 4
TC1200012570.hg.1	10.49	8.55	3.81	0.00143	0.097309	CACNA1C	calcium channel, voltage-dependent, L type, alpha 1C subunit
TC0100006997.hg.1	9.04	7.14	3.74	0.004208	0.136995	SLC25A34	solute carrier family 25, member 34
TC0400007276.hg.1	11.07	9.17	3.74	0.045178	0.309366	KLHL5	kelch-like family member 5
TC0500007901.hg.1	7.02	5.12	3.73	0.000356	0.069259	THBS4	thrombospondin 4
TC0X00009356.hg.1	12.88	10.99	3.71	0.001311	0.095846	TMEM47	transmembrane protein 47
TC0600014217.hg.1	11.53	9.64	3.71	0.012348	0.190014	SERPINB1	serpin peptidase inhibitor, clade B (ovalbumin), member 1
TC0900010366.hg.1	7.93	6.05	3.7	0.000597	0.079835	KLF9	Kruppel-like factor 9
TC0600010263.hg.1	10.5	8.62	3.68	0.011398	0.183159	SMOC2	SPARC related modular calcium binding 2
TC0X00008526.hg.1	9.49	7.62	3.65	0.001537	0.09947	FHL1	four and a half LIM domains 1
TC0700011797.hg.1	7.89	6.02	3.65	0.026027	0.252586	SAMD9L	sterile alpha motif domain containing 9-like
TC0200016471.hg.1	11.34	9.47	3.64	0.021487	0.233389	MXD1	MAX dimerization protein 1
TC0900007064.hg.1	9.96	8.1	3.63	0.000996	0.092242	DNAJB5	DnaJ (Hsp40) homolog, subfamily B, member 5
TC0500007201.hg.1	7.82	5.96	3.62	0.003255	0.130441	OSMR	oncostatin M receptor
TC0200009662.hg.1	8.15	6.3	3.62	0.036654	0.286895	TNFAIP6	tumor necrosis factor, alpha-induced protein 6
TC0200011023.hg.1	10.28	8.42	3.62	0.001167	0.094757	SP100	SP100 nuclear antigen
TC0400009543.hg.1	8.79	6.94	3.61	0.006181	0.153922	TLR3	toll-like receptor 3
TC0300012900.hg.1	11.33	9.48	3.61	0.002606	0.121191	TIPARP	Memczak2013 ANTISENSE, CDS, coding, INTERNAL best transcript NM_001184717
TC1900011770.hg.1	7.58	5.73	3.61	0.012431	0.190573	C5AR1	complement component 5a receptor 1
TC0100015866.hg.1	8.47	6.62	3.6	0.006435	0.154031	S100A4	S100 calcium binding protein A4
TC1500006925.hg.1	15.06	13.22	3.56	0.022313	0.237711	THBS1	thrombospondin 1
TC0200008627.hg.1	11.6	9.77	3.55	0.002095	0.110925	NPAS2	neuronal PAS domain protein 2
TC0900012139.hg.1	10.2	8.38	3.54	0.004255	0.137559	PGM5	phosphoglucomutase 5
TC1900008824.hg.1	12.25	10.43	3.53	0.009392	0.170658	MYADM	myeloid-associated differentiation marker
TC1700008933.hg.1	6.48	4.67	3.5	0.00043	0.075167	GALR2	galanin receptor 2
TC0100006982.hg.1	11.43	9.63	3.49	0.027501	0.25841	EFHD2	EF-hand domain family member D2
TC1900009076.hg.1	7.86	6.06	3.47	0.024386	0.247178	PLPP2	phospholipid phosphatase 2
TC0200010545.hg.1	11.31	9.52	3.46	0.021373	0.232816	NRP2	neuropilin 2
TC1900011984.hg.1	10.91	9.12	3.46	0.000534	0.079611	DMPK	dystrophia myotonica-protein kinase
TC1600006525.hg.1	9.25	7.47	3.45	0.004293	0.137559	CACNA1H	calcium channel, voltage-dependent, T type, alpha 1H subunit
TC0900008653.hg.1	7.69	5.91	3.44	0.012797	0.193013	MORN5	MORN repeat containing 5
TC0200010264.hg.1	12.59	10.81	3.44	0.01985	0.225655	MFSD6	major facilitator superfamily domain containing 6
TC1900009405.hg.1	6.7	4.92	3.43	0.008348	0.163779	FUT3	fucosyltransferase 3 (galactoside 3(4)-L-fucosyltransferase, Lewis blood group)
TC0700007925.hg.1	7	5.22	3.43	0.020949	0.229985	WBSCR17	Williams-Beuren syndrome chromosome region 17
TC0100018529.hg.1	6.46	4.68	3.42	0.009341	0.170076	SELE	selectin E
TC1700006735.hg.1	6.45	4.68	3.41	0.000351	0.069259	SLC2A4	solute carrier family 2 (facilitated glucose transporter), member 4
TC1000009930.hg.1	9.42	7.65	3.41	0.010081	0.175744	HACD1	3-hydroxyacyl-CoA dehydratase 1
TC2200007014.hg.1	6.96	5.19	3.41	0.000406	0.073993	GAS2L1	growth arrest-specific 2 like 1
TC1400010707.hg.1	5.75	3.99	3.4	0.006424	0.154031	KIAA0125	KIAA0125
TC0500010639.hg.1	7.46	5.7	3.39	0.010455	0.1781	CCL28	chemokine (C-C motif) ligand 28
TC1200007365.hg.1	5.46	3.7	3.39	0.006751	0.156525	PDZRN4	PDZ domain containing ring finger 4
TC0100008341.hg.1	6.36	4.61	3.38	0.004531	0.139568	PODN	podocan
TC1700012110.hg.1	7.98	6.23	3.36	0.007374	0.159681	SECTM1	secreted and transmembrane 1
TC0900007576.hg.1	11.82	10.07	3.35	0.013329	0.19595	ANXA1	annexin A1
TC1900010494.hg.1	10.49	8.76	3.33	0.005339	0.145229	HSPB6	heat shock protein, alpha-crystallin-related, B6
TC0100018403.hg.1	12.26	10.53	3.33	0.017242	0.215817	ERRFI1	ERBB receptor feedback inhibitor 1
TC0600014275.hg.1	7.16	5.43	3.32	0.00102	0.092683	TAP2	transporter 2, ATP-binding cassette, sub-family B (MDR/TAP)
TC1200010110.hg.1	6.75	5.02	3.3	0.002914	0.125002	KCNJ8	potassium channel, inwardly rectifying subfamily J, member 8
TC2000007251.hg.1	15.09	13.38	3.28	0.004047	0.135212	MYL9	myosin light chain 9
TC0200016597.hg.1	8.06	6.35	3.27	0.011355	0.183159	SPEG	SPEG complex locus
TC1400007209.hg.1	5.32	3.61	3.27	0.03887	0.292733	SAMD4A	Jeck2013 ALT_ACCEPTOR, ALT_DONOR, coding, INTERNAL, intronic best transcript NM_015589
TC0100016917.hg.1	16.82	15.11	3.26	0.000852	0.089269	CSRP1	cysteine and glycine-rich protein 1
TC2000006861.hg.1	13.45	11.75	3.26	0.002406	0.118201	RIN2	Ras and Rab interactor 2
TC1900008900.hg.1	9.02	7.32	3.25	0.018985	0.223927	PPP6R1	Memczak2013 ANTISENSE, CDS, coding, INTERNAL best transcript NM_014931
TC1500010768.hg.1	6.31	4.62	3.24	0.040357	0.297551	SCAMP5	secretory carrier membrane protein 5
TC2000007929.hg.1	8.2	6.5	3.23	0.021229	0.231846	EDN3	endothelin 3
TC0200012809.hg.1	9.8	8.11	3.23	5e-06	0.015581	PELI1	pellino E3 ubiquitin protein ligase 1
TC1900009134.hg.1	8.25	6.56	3.22	0.000299	0.068805	SBNO2	strawberry notch homolog 2 (Drosophila)
TC0600012132.hg.1	10.15	8.47	3.2	0.007681	0.16078	RAB23	RAB23, member RAS oncogene family
TC1200007769.hg.1	9.08	7.4	3.2	0.019904	0.225992	PDE1B	phosphodiesterase 1B, calmodulin-dependent
TC0300008355.hg.1	9.31	7.65	3.17	0.010351	0.177607	BOC	BOC cell adhesion associated, oncogene regulated
TC0900010482.hg.1	8.35	6.69	3.16	0.001127	0.094672	GNA14	guanine nucleotide binding protein (G protein), alpha 14
TC2200008888.hg.1	6.38	4.72	3.16	0.000269	0.065553	A4GALT	alpha 1,4-galactosyltransferase
TC1700007796.hg.1	12.12	10.46	3.15	0.006791	0.156789	IGFBP4	insulin like growth factor binding protein 4
TC1400006853.hg.1	7.83	6.18	3.15	0.000983	0.092242	AKAP6	A kinase (PRKA) anchor protein 6
TC0400008663.hg.1	6.97	5.31	3.14	0.013365	0.196202	HSPA4L	heat shock 70kDa protein 4-like
TC1000008891.hg.1	11.43	9.78	3.14	0.030597	0.269185	DUSP5	dual specificity phosphatase 5
TC0X00008827.hg.1	9.64	8	3.13	0.01235	0.190014	FLNA	Memczak2013 ANTISENSE, CDS, coding, INTERNAL best transcript NM_001456
TC1100012444.hg.1	10.47	8.83	3.13	0.000314	0.068805	PCSK7	proprotein convertase subtilisin/kexin type 7
TC0200014771.hg.1	9.65	8.01	3.12	0.019202	0.224357	FAP	fibroblast activation protein alpha
TC1900010595.hg.1	11.36	9.72	3.12	0.027344	0.257859	PPP1R14A	protein phosphatase 1, regulatory (inhibitor) subunit 14A
TC1400010033.hg.1	8.4	6.77	3.11	0.000631	0.080793	ASB2	ankyrin repeat and SOCS box containing 2
TC1100007030.hg.1	10.14	8.51	3.1	0.003879	0.135212	NAV2	neuron navigator 2
TC0300013471.hg.1	8.53	6.9	3.1	0.044198	0.306884	BCL6	B-cell CLL/lymphoma 6
TC1300010000.hg.1	6.77	5.14	3.09	0.007154	0.159496	TNFSF13B	tumor necrosis factor (ligand) superfamily, member 13b
TC0600011777.hg.1	5.84	4.21	3.09	0.042119	0.301177	TREM1	triggering receptor expressed on myeloid cells 1
TC2100007599.hg.1	7.31	5.69	3.09	0.019868	0.225709	SAMSN1	SAM domain, SH3 domain and nuclear localization signals 1
TC1900011030.hg.1	6.58	4.96	3.08	0.002503	0.120284	SLC8A2	solute carrier family 8 (sodium/calcium exchanger), member 2
TC0700012797.hg.1	12.47	10.84	3.08	0.013872	0.199079	PARP12	poly(ADP-ribose) polymerase family member 12
TC1000009865.hg.1	8.22	6.6	3.08	0.018043	0.220401	FAM107B	Memczak2013 ALT_ACCEPTOR, ALT_DONOR, coding, INTERNAL, intronic best transcript NM_031453
TC0X00010512.hg.1	7.45	5.83	3.07	0.022802	0.23962	CHRDL1	chordin-like 1
TC1900010895.hg.1	6.13	4.51	3.07	0.000974	0.092242	CEACAM20	carcinoembryonic antigen-related cell adhesion molecule 20
TC1000011040.hg.1	12.04	10.43	3.07	0.000207	0.059235	CAMK2G	calcium/calmodulin-dependent protein kinase II gamma
TC0200010263.hg.1	7.94	6.33	3.05	0.00526	0.14499	INPP1	inositol polyphosphate-1-phosphatase
TC1000009090.hg.1	7.54	5.94	3.04	0.00134	0.095846	BAG3	BCL2-associated athanogene 3
TC1000009017.hg.1	6.69	5.08	3.04	0.019464	0.225311	SLC18A2	solute carrier family 18 (vesicular monoamine transporter), member 2
TC0300009282.hg.1	11.3	9.7	3.03	0.001168	0.094757	TIPARP	TCDD-inducible poly(ADP-ribose) polymerase
TSUnmapped00000211.hg.1	6.73	5.14	3.01	0.008896	0.166194	SERTAD4	SERTA domain containing 4
TC0100018307.hg.1	7.37	5.78	3.01	0.004819	0.142223	ACKR1	atypical chemokine receptor 1 (Duffy blood group)
TC0500013227.hg.1	6.98	5.41	2.98	0.003406	0.132832	CDC42SE2	CDC42 small effector 2
TC0600013757.hg.1	11.96	10.38	2.98	0.000544	0.079835	SOD2	superoxide dismutase 2, mitochondrial
TC1400009529.hg.1	13.71	12.14	2.97	0.01086	0.180072	ACTN1	actinin, alpha 1; high mobility group nucleosome binding domain 1 pseudogene 3
TC0900011305.hg.1	12.64	11.08	2.96	0.00368	0.135212	TNC	tenascin C
TC0100015925.hg.1	9.56	8	2.96	0.018806	0.222723	KCNN3	potassium channel, calcium activated intermediate/small conductance subfamily N alpha, member 3
TC1700012353.hg.1	7.73	6.17	2.96	0.007588	0.160444	PER1	period circadian clock 1; microRNA 6883
TC2100006627.hg.1	8.4	6.84	2.95	0.026672	0.254927	MIR99AHG	mir-99a-let-7c cluster host gene
TC1300008609.hg.1	9.92	8.36	2.94	0.043232	0.304526	DCLK1	doublecortin-like kinase 1
TC0400006987.hg.1	13.27	11.72	2.94	0.001618	0.101253	LAP3	leucine aminopeptidase 3
TC1100012966.hg.1	11.68	10.12	2.93	5.1e-05	0.037307	MICAL2	microtubule associated monooxygenase, calponin and LIM domain containing 2
TC1400007443.hg.1	10.78	9.23	2.93	0.037996	0.29003	HSPA2	heat shock 70kDa protein 2
TC0100009181.hg.1	7.11	5.57	2.92	0.018821	0.22278	PLPPR4	phospholipid phosphatase related 4
TC0600007084.hg.1	7.26	5.71	2.92	0.015564	0.208898	RBM24	RNA binding motif protein 24
TC1200007146.hg.1	9.63	8.08	2.92	0.002536	0.120764	STK38L	serine/threonine kinase 38 like
TC1000009612.hg.1	13.95	12.41	2.91	0.00284	0.123799	KLF6	Kruppel-like factor 6
TC1900009896.hg.1	4.78	3.25	2.9	0.031865	0.272484	CYP4F11	cytochrome P450, family 4, subfamily F, polypeptide 11
TC1000007176.hg.1	9.13	7.6	2.9	0.004855	0.142473	MAP3K8	mitogen-activated protein kinase kinase kinase 8
TC1900008496.hg.1	12.71	11.18	2.9	0.012921	0.19375	PPP1R15A	protein phosphatase 1, regulatory subunit 15A
TC0600010853.hg.1	6.61	5.09	2.88	0.004253	0.137559	GFOD1	glucose-fructose oxidoreductase domain containing 1
TC0500012179.hg.1	8.62	7.1	2.88	0.001277	0.095846	ETF1	eukaryotic translation termination factor 1
TC0100009558.hg.1	10.69	9.17	2.87	0.005992	0.152802	PTGFRN	prostaglandin F2 receptor inhibitor
TC0100013028.hg.1	8.13	6.61	2.87	0.040943	0.298384	EPHA2	EPH receptor A2
TC0800008801.hg.1	11.72	10.2	2.86	0.030632	0.269185	TRIB1	tribbles pseudokinase 1
TC0500009072.hg.1	8.07	6.56	2.85	0.000502	0.077159	PPARGC1B	peroxisome proliferator-activated receptor gamma, coactivator 1 beta
TC0900012167.hg.1	13.15	11.64	2.84	0.000663	0.082229	GSN	gelsolin
TC1200008795.hg.1	10.2	8.7	2.84	0.000316	0.068805	ACACB	acetyl-CoA carboxylase beta
TC1200011367.hg.1	13.18	11.67	2.84	0.001909	0.105965	PPP1R12A	protein phosphatase 1, regulatory subunit 12A
TC0100010393.hg.1	5.09	3.58	2.84	0.000553	0.079835	RGS4	regulator of G-protein signaling 4
TC0200016006.hg.1	7.46	5.96	2.83	0.006947	0.158054	HTR2B	5-hydroxytryptamine (serotonin) receptor 2B, G protein-coupled
TC0100016476.hg.1	10.65	9.15	2.82	0.008026	0.162268	KIAA0040	KIAA0040
TC1500007185.hg.1	8.78	7.28	2.82	0.026215	0.252933	FGF7	fibroblast growth factor 7
TC0600007067.hg.1	7.72	6.22	2.81	0.023582	0.24292	GMPR	guanosine monophosphate reductase
TC0300011516.hg.1	10.58	9.09	2.8	7.6e-05	0.038605	EIF4E3	eukaryotic translation initiation factor 4E family member 3
TC1900008057.hg.1	10.99	9.51	2.79	0.005342	0.145229	ZFP36	ZFP36 ring finger protein
TC1700008238.hg.1	5.77	4.3	2.78	0.000107	0.042495	SGCA	sarcoglycan alpha
TC1000006652.hg.1	9.08	7.61	2.78	0.008182	0.163055	PFKFB3	6-phosphofructo-2-kinase/fructose-2,6-biphosphatase 3
TC2000009388.hg.1	11.01	9.53	2.78	0.033745	0.277728	PTGIS	prostaglandin I2 (prostacyclin) synthase
TC0400007776.hg.1	6.83	5.35	2.78	0.046656	0.31408	FDCSP	follicular dendritic cell secreted protein
TC0600012652.hg.1	7.33	5.86	2.77	0.037843	0.289821	FAXC	failed axon connections homolog
TC0100010345.hg.1	8.44	6.98	2.75	0.007169	0.159496	PCP4L1	Purkinje cell protein 4 like 1
TC1000011114.hg.1	9.57	8.11	2.74	0.010109	0.175744	KCNMA1	potassium channel, calcium activated large conductance subfamily M alpha, member 1
TC0X00008034.hg.1	5.99	4.54	2.74	0.027152	0.256543	NRK	Nik related kinase
TC1900008279.hg.1	7.08	5.62	2.74	0.009341	0.170076	BCL3	B-cell CLL/lymphoma 3; microRNA 8085
TC0700013050.hg.1	10.22	8.77	2.73	0.007082	0.159222	KCNH2	potassium channel, voltage gated eag related subfamily H, member 2
TC0100008631.hg.1	9.98	8.53	2.73	0.04634	0.313337	SGIP1	SH3-domain GRB2-like (endophilin) interacting protein 1
TC1400007500.hg.1	7.37	5.92	2.72	0.029276	0.265736	ARG2	arginase 2
TSUnmapped00000269.hg.1	6.03	4.58	2.72	0.01034	0.177607	SERTAD4	SERTA domain containing 4
TC1000012423.hg.1	15.22	13.79	2.71	0.002774	0.123588	PFKP	phosphofructokinase, platelet
TC1100012583.hg.1	8	6.56	2.71	0.009311	0.170076	BLID	BH3-like motif containing, cell death inducer; mir-100-let-7a-2 cluster host gene
TC0300013108.hg.1	8.11	6.67	2.71	0.012214	0.188608	TNIK	TRAF2 and NCK interacting kinase
TC0100010152.hg.1	13.06	11.63	2.7	0.035651	0.284818	LMNA	lamin A/C
TC0900011655.hg.1	9.49	8.06	2.7	0.01098	0.180739	ZER1	zyg-11 related, cell cycle regulator
TC0300013513.hg.1	5.86	4.43	2.69	0.010392	0.177741	P3H2	prolyl 3-hydroxylase 2
TC1700009500.hg.1	9.8	8.37	2.69	0.02258	0.238982	ZZEF1	zinc finger, ZZ-type with EF-hand domain 1
TC1100009169.hg.1	16.64	15.21	2.68	0.018393	0.222234	TAGLN	transgelin
TC0600011386.hg.1	7.15	5.73	2.68	0.007254	0.15952	IER3	immediate early response 3
TC0200016274.hg.1	5.67	4.25	2.68	0.023192	0.240919	HDAC4	Transcript Identified by AceView, Entrez Gene ID(s) 9759
TC0600011508.hg.1	10.89	9.47	2.67	0.002866	0.124454	TAP1	transporter 1, ATP-binding cassette, sub-family B (MDR/TAP)
TC0100015867.hg.1	5.43	4.01	2.67	0.028213	0.261277	S100A3	S100 calcium binding protein A3
TC0500012388.hg.1	9.29	7.88	2.66	0.012468	0.190573	DPYSL3	dihydropyrimidinase-like 3
TC0700009066.hg.1	10.99	9.58	2.66	0.014419	0.201994	FLNC	filamin C, gamma
TC0200007096.hg.1	11.09	9.68	2.66	0.023636	0.243251	FOSL2	FOS-like antigen 2
TC1500007510.hg.1	15.44	14.03	2.65	0.004035	0.135212	TPM1	tropomyosin 1 (alpha)
TC0700009236.hg.1	15.32	13.91	2.65	0.003502	0.134274	CALD1	caldesmon 1
TC1200010229.hg.1	6.7	5.29	2.65	6.8e-05	0.037307	PTHLH	parathyroid hormone-like hormone
TC0900008839.hg.1	6.87	5.46	2.65	0.000155	0.052619	SLC25A25	solute carrier family 25 (mitochondrial carrier; phosphate carrier), member 25
TSUnmapped00000559.hg.1	6.32	4.92	2.64	0.00713	0.159496	FMN1	formin 1
TC1700011575.hg.1	5.28	3.88	2.64	0.020195	0.227166	ABCA9	ATP binding cassette subfamily A member 9
TC1100007765.hg.1	5.25	3.85	2.63	0.02492	0.249405	MS4A2	membrane-spanning 4-domains, subfamily A, member 2
TC0500012017.hg.1	9.55	8.15	2.63	0.010391	0.177741	IRF1	interferon regulatory factor 1
TC0400012621.hg.1	6.22	4.83	2.62	0.020304	0.227166	ACSL1	acyl-CoA synthetase long-chain family member 1
TC1700008635.hg.1	7.29	5.91	2.61	0.004713	0.140602	RGS9	regulator of G-protein signaling 9
TC0100016339.hg.1	15.02	13.63	2.61	0.017641	0.217823	DPT	dermatopontin
TC1500008245.hg.1	12.64	11.26	2.61	6.1e-05	0.037307	ABHD2	abhydrolase domain containing 2
TC1700009627.hg.1	7.26	5.88	2.6	0.018853	0.223037	YBX2	Y box binding protein 2
TC1000008400.hg.1	5.79	4.42	2.59	0.002968	0.125533	IFIT1	interferon-induced protein with tetratricopeptide repeats 1
TC0600011553.hg.1	8.54	7.18	2.58	0.002606	0.121191	BAK1	BCL2-antagonist/killer 1
TC0100014937.hg.1	8.55	7.19	2.58	0.00633	0.154018	FAM69A	family with sequence similarity 69, member A
TC0100007980.hg.1	7.95	6.59	2.57	0.017135	0.215317	CTPS1	CTP synthase 1
TC0600013203.hg.1	6.44	5.08	2.57	0.027449	0.258345	VNN1	vanin 1
TC2100008030.hg.1	9.44	8.08	2.56	0.016696	0.213532	RCAN1	regulator of calcineurin 1
TC1100007273.hg.1	11.73	10.38	2.55	0.03587	0.285469	CD44	CD44 molecule (Indian blood group)
TC0300012813.hg.1	9.33	7.97	2.55	0.01269	0.192081	P2RY14	purinergic receptor P2Y, G-protein coupled, 14
TC2200008346.hg.1	8.51	7.16	2.55	0.03418	0.279378	MN1	meningioma (disrupted in balanced translocation) 1
TC0900011286.hg.1	8.76	7.41	2.55	0.022932	0.240144	DFNB31	deafness, autosomal recessive 31
TC0800011314.hg.1	7.53	6.17	2.55	0.031918	0.272484	UBR5	ubiquitin protein ligase E3 component n-recognin 5
TC0900010797.hg.1	13.12	11.77	2.54	0.003681	0.135212	ASPN	asporin
TC0600006873.hg.1	6.33	4.99	2.54	0.049073	0.319375	BMP6	bone morphogenetic protein 6
TC1000006917.hg.1	9.63	8.28	2.54	0.004656	0.139568	CACNB2	calcium channel, voltage-dependent, beta 2 subunit
TC1500009606.hg.1	8.86	7.52	2.53	0.048343	0.31834	MYO1E	Transcript Identified by AceView, Entrez Gene ID(s) 4643
TC0100015288.hg.1	6.48	5.14	2.52	0.002334	0.116682	KCND3	potassium channel, voltage gated Shal related subfamily D, member 3
TC0200014821.hg.1	6.61	5.28	2.52	0.000472	0.076692	SCN7A	sodium channel, voltage gated, type VII alpha subunit
TC1900011382.hg.1	12.72	11.4	2.5	0.030943	0.27011	MYADM	Memczak2013 ANTISENSE, CDS, coding, INTERNAL best transcript NM_001020819
TC1000012427.hg.1	7.78	6.46	2.5	0.00675	0.156525	AKR1C1	aldo-keto reductase family 1, member C1
TC0100011012.hg.1	8.47	7.15	2.5	0.02691	0.255719	RGS1	regulator of G-protein signaling 1
TC1700009393.hg.1	6.84	5.52	2.49	0.002488	0.120284	RILP	Rab interacting lysosomal protein
TC0500012977.hg.1	9.66	8.35	2.49	0.003555	0.134474	PDLIM7	PDZ and LIM domain 7 (enigma)
TC0600010954.hg.1	8.34	7.02	2.49	0.026062	0.252586	KIF13A	kinesin family member 13A
TC1900010706.hg.1	8.81	7.49	2.49	0.041841	0.300791	SERTAD1	SERTA domain containing 1
TC0100010543.hg.1	13.97	12.66	2.48	0.032575	0.274314	ATP1B1	ATPase, Na+/K+ transporting, beta 1 polypeptide
TC0500011742.hg.1	4.92	3.61	2.48	0.002727	0.123217	TRIM36	tripartite motif containing 36
TC0700009277.hg.1	6	4.7	2.47	0.015019	0.205397	CHRM2	cholinergic receptor, muscarinic 2
TC0900011565.hg.1	11.21	9.91	2.46	0.008479	0.164388	ANGPTL2	angiopoietin like 2
TC0900009417.hg.1	6.33	5.03	2.46	0.031902	0.272484	RFX3	Memczak2013 ALT_ACCEPTOR, ALT_DONOR, coding, INTERNAL, intronic best transcript NM_002919
TC0900008150.hg.1	8.31	7.02	2.45	0.018514	0.222379	TMOD1	tropomodulin 1
TC1300006861.hg.1	6.72	5.42	2.45	0.00494	0.142473	NBEA	neurobeachin
TC1400008116.hg.1	8.24	6.95	2.45	0.005045	0.14343	GSKIP	GSK3B interacting protein
TC0700010509.hg.1	12.75	11.46	2.45	0.039921	0.295859	CYCS	cytochrome c, somatic
TC1500008955.hg.1	6.25	4.96	2.44	0.007991	0.162268	FMN1	formin 1
TC1800007326.hg.1	12.2	10.92	2.44	0.007183	0.159509	ME2	malic enzyme 2, NAD(+)-dependent, mitochondrial
TC0800012176.hg.1	9.62	8.33	2.44	0.000948	0.091633	PLEC	plectin
TC1900009431.hg.1	10.29	9	2.43	0.001544	0.09947	SLC25A23	solute carrier family 25 (mitochondrial carrier; phosphate carrier), member 23
TC2000008027.hg.1	6.36	5.08	2.43	0.000855	0.089269	NTSR1	neurotensin receptor 1 (high affinity)
TC0100006725.hg.1	8.53	7.25	2.42	0.01573	0.209418	PER3	period circadian clock 3
TC1200007626.hg.1	13.89	12.62	2.42	0.048216	0.318113	METTL7A	methyltransferase like 7A
TC2000006799.hg.1	14.66	13.39	2.41	0.001498	0.099188	DSTN	destrin (actin depolymerizing factor)
TC1100009561.hg.1	8.54	7.27	2.41	0.038186	0.290634	NTM	neurotrimin
TC1900011235.hg.1	6.81	5.54	2.41	0.000788	0.087676	KLK12	kallikrein related peptidase 12
TC1200010598.hg.1	6.57	5.3	2.41	0.007318	0.15952	RND1	Rho family GTPase 1
TC0200007200.hg.1	11.76	10.5	2.4	0.023437	0.242488	LTBP1	latent transforming growth factor beta binding protein 1
TC0200009955.hg.1	10.44	9.18	2.4	0.009352	0.170125	CYBRD1	cytochrome b reductase 1
TC1400008762.hg.1	5.9	4.64	2.4	0.006469	0.154184	CTSG	cathepsin G
TC0500008849.hg.1	10.85	9.59	2.39	0.000399	0.073742	CYSTM1	cysteine-rich transmembrane module containing 1
TC1600010394.hg.1	8.24	6.98	2.39	0.036389	0.28617	CES1	carboxylesterase 1
TC0100009913.hg.1	7.56	6.3	2.39	0.006838	0.157182	ADAMTSL4	ADAMTS like 4
TC0100011267.hg.1	15.31	14.06	2.38	0.008487	0.164388	ATP2B4	ATPase, Ca++ transporting, plasma membrane 4
TC0100013749.hg.1	6.83	5.58	2.38	0.008946	0.166563	RSPO1	R-spondin 1
TC0100012732.hg.1	5.28	4.03	2.38	0.021575	0.233632	UTS2	urotensin 2
TC0300013842.hg.1	8.93	7.69	2.37	0.030231	0.267801	SLMAP	sarcolemma associated protein
TC0400009086.hg.1	10.8	9.56	2.37	0.02946	0.266494	GUCY1A3	guanylate cyclase 1, soluble, alpha 3
TC0100008625.hg.1	8.2	6.96	2.37	0.037163	0.288062	PDE4B	phosphodiesterase 4B, cAMP-specific
TC1500007109.hg.1	5.58	4.33	2.37	0.039463	0.294301	DUOXA2	dual oxidase maturation factor 2
TC0200007458.hg.1	15.04	13.8	2.36	0.035548	0.284382	EPAS1	endothelial PAS domain protein 1
TSUnmapped00000713.hg.1	5.86	4.63	2.36	0.003075	0.128065	FMN1	formin 1
TC0900008441.hg.1	8.65	7.41	2.36	0.019729	0.225655	UGCG	UDP-glucose ceramide glucosyltransferase
TC1800008097.hg.1	8.9	7.67	2.36	0.001241	0.095846	MPPE1	metallophosphoesterase 1
TC0100008190.hg.1	7.44	6.2	2.35	0.015299	0.206826	CMPK1	cytidine monophosphate (UMP-CMP) kinase 1, cytosolic
TC0700013394.hg.1	7	5.77	2.35	0.037011	0.28755	CCDC146	coiled-coil domain containing 146
TC0800011826.hg.1	8.74	7.51	2.35	0.017853	0.21943	ASAP1	ArfGAP with SH3 domain, ankyrin repeat and PH domain 1; ASAP1 intronic transcript 2
TC0200012161.hg.1	5.87	4.65	2.34	0.018116	0.220889	GALNT14	polypeptide N-acetylgalactosaminyltransferase 14
TC0300010714.hg.1	7.22	6	2.34	0.014011	0.199268	TRANK1	tetratricopeptide repeat and ankyrin repeat containing 1
TC0X00009341.hg.1	7.3	6.07	2.34	0.008412	0.164173	DMD	dystrophin
TC1900006989.hg.1	10.03	8.8	2.34	0.013948	0.199079	ATG4D	autophagy related 4D, cysteine peptidase
TC0900008949.hg.1	9.19	7.97	2.33	0.04927	0.319837	NCS1	neuronal calcium sensor 1
TC0700010941.hg.1	7.28	6.06	2.33	0.048745	0.318988	MYO1G	myosin IG
TC1800007092.hg.1	7.25	6.03	2.33	0.030197	0.267626	MOCOS	molybdenum cofactor sulfurase
TC0200015314.hg.1	9.1	7.89	2.32	0.002191	0.113228	STK17B	serine/threonine kinase 17b
TC0900008660.hg.1	6.45	5.24	2.32	0.003461	0.133485	PTGS1	prostaglandin-endoperoxide synthase 1 (prostaglandin G/H synthase and cyclooxygenase)
TC1200011246.hg.1	8.16	6.95	2.31	0.039626	0.294874	PTPRR	protein tyrosine phosphatase, receptor type, R
TC0500007881.hg.1	9.41	8.21	2.31	0.000686	0.082646	JMY	junction mediating and regulatory protein, p53 cofactor
TC0X00011194.hg.1	15.29	14.09	2.3	0.005089	0.14343	FLNA	filamin A, alpha
TC2200006827.hg.1	7.3	6.09	2.3	0.029713	0.267245	GNAZ	guanine nucleotide binding protein (G protein), alpha z polypeptide
TC2200008592.hg.1	7.88	6.69	2.29	0.027587	0.258764	APOL2	apolipoprotein L, 2
TC1200006787.hg.1	12.07	10.87	2.29	0.036248	0.28617	GABARAPL1	GABA(A) receptor-associated protein like 1
TC0400010205.hg.1	7.19	5.99	2.29	0.013922	0.199079	KCNIP4	Kv channel interacting protein 4
TC0500007237.hg.1	5.82	4.63	2.29	0.012475	0.190573	CARD6	caspase recruitment domain family, member 6
TC1100006879.hg.1	11.73	10.54	2.28	0.002599	0.121191	PARVA	parvin, alpha
TC1500008360.hg.1	9.01	7.82	2.28	0.016132	0.211105	SLCO3A1	solute carrier organic anion transporter family, member 3A1
TC1000009536.hg.1	9.99	8.8	2.28	0.022994	0.240144	IDI1	isopentenyl-diphosphate delta isomerase 1
TC0600007480.hg.1	15.6	14.42	2.27	0.019349	0.224842	HLA-F	major histocompatibility complex, class I, F
TC2200008186.hg.1	10.42	9.23	2.27	0.03951	0.294442	CHCHD10	coiled-coil-helix-coiled-coil-helix domain containing 10
TC1500009298.hg.1	9.47	8.29	2.27	0.020513	0.228795	SLC30A4	solute carrier family 30 (zinc transporter), member 4
TC1700006773.hg.1	9.24	8.06	2.27	0.000479	0.076692	TMEM88	transmembrane protein 88
TC0300008324.hg.1	9.21	8.04	2.26	0.010976	0.180739	PHLDB2	pleckstrin homology-like domain, family B, member 2; phosphatidylinositol-specific phospholipase C, X domain containing 2
TC0100007645.hg.1	9.44	8.26	2.25	0.017157	0.215317	TINAGL1	tubulointerstitial nephritis antigen-like 1
TC0X00011332.hg.1	6.54	5.37	2.25	0.022044	0.2364	PLXNB3	plexin B3
TC0400012977.hg.1	11.37	10.2	2.25	0.004118	0.135483	SH3D19	SH3 domain containing 19
TC1200009705.hg.1	7.56	6.4	2.25	0.007309	0.15952	VWF	von Willebrand factor
TC1200008005.hg.1	8.3	7.13	2.24	0.000892	0.089269	RASSF3	Ras association (RalGDS/AF-6) domain family member 3
TC0800010034.hg.1	10.66	9.5	2.24	0.022	0.236161	GSR	glutathione reductase
TC1300008668.hg.1	9.55	8.39	2.24	0.018784	0.222683	LHFP	lipoma HMGIC fusion partner
TC1000012472.hg.1	6.04	4.87	2.24	0.036871	0.28755	FAM25A	family with sequence similarity 25, member A
TC0100010387.hg.1	10.71	9.55	2.23	0.013751	0.19847	DDR2	discoidin domain receptor tyrosine kinase 2
TC0400008345.hg.1	9.43	8.27	2.23	0.01034	0.177607	SGMS2	sphingomyelin synthase 2
TC0200014697.hg.1	9.94	8.78	2.23	0.001281	0.095846	ACVR1	activin A receptor type I
TC1100010033.hg.1	4.63	3.47	2.23	0.006217	0.153922	TRIM66	tripartite motif containing 66
TC1100009043.hg.1	7.59	6.45	2.22	0.026589	0.254445	DIXDC1	DIX domain containing 1
TC0400010258.hg.1	5.76	4.6	2.22	0.013079	0.194396	LGI2	leucine-rich repeat LGI family, member 2
TC1700009982.hg.1	11.77	10.62	2.22	0.042389	0.302171	USP32P2	ubiquitin specific peptidase 32 pseudogene 2; family with sequence similarity 106, member A; coiled-coil domain containing 144B (pseudogene)
TC0900009950.hg.1	10.64	9.49	2.21	0.010403	0.177782	TLN1	talin 1; microRNA 6852
TC1100007426.hg.1	7.15	6.01	2.21	0.004574	0.139568	SLC35C1	solute carrier family 35 (GDP-fucose transporter), member C1
TC0200015869.hg.1	7.14	6	2.21	0.01851	0.222379	AP1S3	adaptor-related protein complex 1 sigma 3 subunit
TC1700011815.hg.1	13.05	11.91	2.2	0.019564	0.225441	MXRA7	matrix-remodelling associated 7
TC0200008507.hg.1	7.87	6.73	2.2	0.049587	0.320829	ARID5A	AT rich interactive domain 5A (MRF1-like)
TC0900007505.hg.1	5.93	4.8	2.2	0.00164	0.101442	FAM189A2	family with sequence similarity 189, member A2
TC0100018315.hg.1	12.88	11.74	2.2	0.003133	0.129	UCK2	uridine-cytidine kinase 2; microRNA 3658
TC0300007051.hg.1	8.11	6.97	2.2	0.004864	0.142473	ITGA9	integrin alpha 9
TC1000006816.hg.1	10.28	9.14	2.2	0.01207	0.187733	OPTN	optineurin
TC1400007562.hg.1	14.89	13.76	2.2	0.000493	0.076957	SRSF5	serine/arginine-rich splicing factor 5
TC0200012282.hg.1	10.86	9.73	2.19	0.013508	0.196554	ATL2	atlastin GTPase 2
TC0800007132.hg.1	5.59	4.47	2.19	0.013523	0.196554	PNOC	prepronociceptin
TC0200013750.hg.1	11.3	10.18	2.18	0.023118	0.240506	FHL2	four and a half LIM domains 2
TC1800007963.hg.1	9.91	8.78	2.18	0.008222	0.163126	EPB41L3	erythrocyte membrane protein band 4.1-like 3
TC0900007096.hg.1	10.16	9.04	2.18	0.000345	0.069254	CREB3	cAMP responsive element binding protein 3
TC1900009491.hg.1	4.97	3.84	2.18	0.026222	0.252933	FCER2	Fc fragment of IgE, low affinity II, receptor for (CD23)
TC1400007558.hg.1	11.61	10.48	2.18	0.036356	0.28617	SUSD6	sushi domain containing 6
TC0200011362.hg.1	8.74	7.62	2.17	0.004582	0.139568	RNPEPL1	arginyl aminopeptidase (aminopeptidase B)-like 1
TC0100012849.hg.1	8.56	7.44	2.17	0.005694	0.14857	CASZ1	castor zinc finger 1
TC0800007688.hg.1	7.94	6.83	2.17	0.003918	0.135212	LYN	LYN proto-oncogene, Src family tyrosine kinase
TC0200015002.hg.1	7.25	6.13	2.17	0.007965	0.162268	CHN1	chimerin 1
TC1400007207.hg.1	7.97	6.85	2.17	0.001833	0.103933	SAMD4A	sterile alpha motif domain containing 4A
TC1100009240.hg.1	7.21	6.1	2.17	0.030664	0.269185	C2CD2L	C2CD2-like
TC1000011445.hg.1	9.12	8.01	2.16	0.01142	0.183159	MYOF	myoferlin
TC1100011797.hg.1	5.94	4.83	2.16	0.001615	0.101253	RAB30	RAB30, member RAS oncogene family
TC1100011126.hg.1	7.2	6.09	2.16	0.000146	0.051419	PLA2G16	phospholipase A2, group XVI
TSUnmapped00000626.hg.1	5.5	4.39	2.16	0.000659	0.082229	FMN1	formin 1
TC1700010604.hg.1	7.34	6.24	2.15	0.003816	0.135212	NR1D1	nuclear receptor subfamily 1, group D, member 1
TC1600006652.hg.1	10.13	9.03	2.15	0.033933	0.278312	TNFRSF12A	tumor necrosis factor receptor superfamily, member 12A
TC1700009954.hg.1	10.34	9.23	2.15	2.9e-05	0.031582	TOM1L2	target of myb1 like 2 membrane trafficking protein
TC0100007971.hg.1	6.03	4.93	2.15	0.002066	0.10993	KCNQ4	potassium channel, voltage gated KQT-like subfamily Q, member 4
TC1200012234.hg.1	8.54	7.43	2.15	0.005303	0.145117	CLIP1	CAP-GLY domain containing linker protein 1
TC0300013025.hg.1	9.27	8.17	2.15	0.033172	0.275981	BCHE	butyrylcholinesterase
TC0500009097.hg.1	11.63	10.53	2.15	0.00012	0.045113	SYNPO	synaptopodin
TC1700010314.hg.1	6.48	5.37	2.15	0.005363	0.145229	EVI2A	ecotropic viral integration site 2A; ecotropic viral integration site 2B
TC0300009815.hg.1	13.46	12.36	2.14	0.002019	0.109166	LPP	LIM domain containing preferred translocation partner in lipoma
TC2000007519.hg.1	8.48	7.38	2.14	0.010689	0.178841	CD40	CD40 molecule, TNF receptor superfamily member 5
TC0600014101.hg.1	7.16	6.07	2.14	0.047437	0.316202	MICA	MHC class I polypeptide-related sequence A
TSUnmapped00000529.hg.1	7.02	5.93	2.14	0.034561	0.280352	FMN1	formin 1
TC0400009132.hg.1	7.69	6.6	2.13	0.041919	0.300882	ETFDH	electron-transferring-flavoprotein dehydrogenase
TC0100015868.hg.1	5.57	4.48	2.13	0.046505	0.313855	S100A2	S100 calcium binding protein A2
TC1000010065.hg.1	9.52	8.43	2.13	0.001421	0.09717	ARHGAP21	Rho GTPase activating protein 21
TC1400009973.hg.1	8.25	7.16	2.13	0.049952	0.321733	RPS6KA5	ribosomal protein S6 kinase, 90kDa, polypeptide 5
TC0300012191.hg.1	11.68	10.59	2.12	0.004078	0.135263	PARP9	poly(ADP-ribose) polymerase family member 9
TC0200016252.hg.1	10.57	9.49	2.12	0.001234	0.095846	HDAC4	histone deacetylase 4
TC0700006737.hg.1	8.78	7.7	2.12	0.008927	0.166509	ARL4A	ADP-ribosylation factor like GTPase 4A
TC1400007354.hg.1	13.35	12.27	2.12	0.004982	0.142473	PPM1A	protein phosphatase, Mg2+/Mn2+ dependent, 1A
TC2200008886.hg.1	10.59	9.51	2.12	0.02891	0.264533	CYB5R3	cytochrome b5 reductase 3
TC0100008807.hg.1	10.83	9.75	2.11	0.025902	0.252586	NEXN	nexilin (F actin binding protein)
TC1600007312.hg.1	11.51	10.43	2.11	0.00631	0.154018	IL4R	interleukin 4 receptor
TC1200012775.hg.1	6.32	5.24	2.11	0.009672	0.171968	ST8SIA1	ST8 alpha-N-acetyl-neuraminide alpha-2,8-sialyltransferase 1
TC1600007986.hg.1	6.41	5.34	2.1	9e-05	0.038745	NLRC5	NLR family, CARD domain containing 5
TC2200007242.hg.1	7.01	5.93	2.1	0.000801	0.087676	APOL1	apolipoprotein L1
TC0400012938.hg.1	8.59	7.53	2.1	0.021924	0.235702	RASGEF1B	RasGEF domain family member 1B
TC1400009194.hg.1	11.66	10.6	2.09	0.020857	0.2298	FERMT2	fermitin family member 2
TC1200012768.hg.1	9.49	8.43	2.09	0.028778	0.263957	RERG	RAS-like, estrogen-regulated, growth inhibitor
TC1800008287.hg.1	7.03	5.98	2.08	0.001011	0.092683	ANKRD29	ankyrin repeat domain 29
TC0X00010643.hg.1	12.73	11.67	2.08	0.005569	0.147303	2006-09-01	septin 6
TC0900010800.hg.1	7.43	6.37	2.08	0.00209	0.110925	ECM2	extracellular matrix protein 2, female organ and adipocyte specific
TC1900009242.hg.1	5.78	4.72	2.08	0.02335	0.24175	GNG7	Transcript Identified by AceView, Entrez Gene ID(s) 2788
TC0400009518.hg.1	11.16	10.11	2.07	0.009213	0.169037	SLC25A4	solute carrier family 25 (mitochondrial carrier; adenine nucleotide translocator), member 4
TC1600007537.hg.1	7.82	6.77	2.07	0.007646	0.16078	TGFB1I1	transforming growth factor beta 1 induced transcript 1
TC0500012405.hg.1	5.57	4.52	2.07	0.030274	0.267842	HTR4	5-hydroxytryptamine (serotonin) receptor 4, G protein-coupled
TC0700013356.hg.1	4.76	3.71	2.07	0.025917	0.252586	EPDR1	ependymin related 1
TC0800011533.hg.1	4.57	3.52	2.07	0.00346	0.133485	TRPS1	Transcript Identified by AceView, Entrez Gene ID(s) 7227
TC1000010956.hg.1	9.61	8.56	2.07	0.029399	0.266283	C10orf54	chromosome 10 open reading frame 54
TC1400010774.hg.1	12.51	11.47	2.07	0.001517	0.09947	FOXN3	forkhead box N3
TC1700009436.hg.1	10.75	9.7	2.07	5.6e-05	0.037307	MNT	MAX network transcriptional repressor
TC1700011449.hg.1	14.51	13.46	2.07	0.001358	0.096444	DDX5	DEAD (Asp-Glu-Ala-Asp) box helicase 5; microRNA 3064; microRNA 5047
TC0700013420.hg.1	10.03	8.98	2.06	0.032764	0.27505	ARPC1B	actin related protein 2/3 complex subunit 1B
TC1000011585.hg.1	12.28	11.23	2.06	0.006229	0.153922	GOT1	glutamic-oxaloacetic transaminase 1, soluble
TC0300013896.hg.1	9.4	8.35	2.06	0.016317	0.211939	MFSD1	major facilitator superfamily domain containing 1
TC0200016403.hg.1	10.56	9.52	2.06	0.000495	0.076957	LPIN1	lipin 1; microRNA 548s
TC0100006884.hg.1	6.85	5.81	2.06	0.030165	0.267568	VPS13D	vacuolar protein sorting 13 homolog D (S. cerevisiae)
TC0200013600.hg.1	4.88	3.84	2.06	0.038707	0.292523	KIAA1211L	KIAA1211-like
TC1500008350.hg.1	5.65	4.61	2.05	0.014252	0.200779	SV2B	synaptic vesicle glycoprotein 2B
TC1100006635.hg.1	9.94	8.9	2.05	0.001308	0.095846	STIM1	stromal interaction molecule 1; microRNA 4687
TC0200009986.hg.1	10.61	9.57	2.05	0.023456	0.242565	ZAK	sterile alpha motif and leucine zipper containing kinase AZK; Mitogen-activated protein kinase kinase kinase MLT [Source:UniProtKB/Swiss-Prot;Acc:Q9NYL2]; Salzman2013 ANNOTATED, CDS, coding, INTERNAL, OVCODE, OVERLAPTX, OVEXON best transcript NM_133646; Salzman2013 ANNOTATED, CDS, coding, OVCODE, OVERLAPTX, OVEXON, UTR3 best transcript NM_016653; Salzman2013 ANNOTATED, CDS, coding, OVCODE, OVERLA…
TC1200011812.hg.1	6.15	5.11	2.05	0.006049	0.15346	CRY1	cryptochrome circadian clock 1
TC0200009973.hg.1	10.14	9.1	2.05	0.027139	0.256538	ITGA6	integrin alpha 6
TC0100009331.hg.1	7.41	6.38	2.04	0.00116	0.094757	STXBP3	syntaxin binding protein 3
TC1700006772.hg.1	9.8	8.77	2.04	0.001599	0.101253	KDM6B	lysine (K)-specific demethylase 6B
TC0200008811.hg.1	6.25	5.22	2.04	0.024619	0.248134	SH3RF3	SH3 domain containing ring finger 3
TC0200014382.hg.1	4.6	3.58	2.03	0.042461	0.302457	TMEM163	transmembrane protein 163
TC0600007684.hg.1	10.16	9.14	2.03	0.003376	0.132832	SLC39A7	solute carrier family 39 (zinc transporter), member 7
TC1900010602.hg.1	5.54	4.52	2.03	0.017109	0.215317	GGN	gametogenetin
TC0700013523.hg.1	6.27	5.25	2.03	0.001588	0.101253	LOC101927668	uncharacterized LOC101927668; Transcript Identified by AceView, Entrez Gene ID(s) 346389; novel transcript, sense overlapping to MACC1
TC0800012470.hg.1	6.55	5.53	2.03	0.038939	0.292733	TMEM71	transmembrane protein 71
TC1400010699.hg.1	11.33	10.31	2.03	0.001956	0.107008	CEP170B	centrosomal protein 170B
TC1400010759.hg.1	5.62	4.59	2.03	0.003021	0.126786	ATP6V1D	ATPase, H+ transporting, lysosomal 34kDa, V1 subunit D
TC1200007051.hg.1	7.89	6.87	2.02	0.004974	0.142473	PYROXD1	pyridine nucleotide-disulphide oxidoreductase domain 1
TC1900009371.hg.1	4.82	3.8	2.02	0.001797	0.103404	ARRDC5	arrestin domain containing 5
TC0400007016.hg.1	7.81	6.8	2.02	0.039693	0.294987	SLIT2	slit guidance ligand 2
TC0200006891.hg.1	14.19	13.17	2.02	0.02099	0.230282	RHOB	ras homolog family member B
TC0600009270.hg.1	6.11	5.09	2.02	0.046782	0.314443	PLN	phospholamban
TC1500010776.hg.1	13.56	12.55	2.02	0.041561	0.299905	IDH3A	isocitrate dehydrogenase 3 (NAD+) alpha
TC1600009105.hg.1	6.04	5.03	2.02	0.034211	0.279448	ABCA3	ATP binding cassette subfamily A member 3
TC0800007185.hg.1	15.01	14	2.01	0.003266	0.130441	RBPMS	RNA binding protein with multiple splicing
TC0600012708.hg.1	6.94	5.93	2.01	0.026481	0.254081	BVES	blood vessel epicardial substance
TC1500006994.hg.1	12.4	11.39	2.01	0.020303	0.227166	CHP1	calcineurin-like EF-hand protein 1
TC0600008073.hg.1	9.83	8.83	2.01	0.011896	0.186624	SRF	serum response factor
TC0200013103.hg.1	7.52	8.53	-2.01	0.010368	0.177607	RTKN	rhotekin
TC2000006993.hg.1	4.31	5.32	-2.01	0.027541	0.258552	SYNDIG1	synapse differentiation inducing 1
TC0900011277.hg.1	7.8	8.81	-2.01	0.02384	0.244417	KIF12	kinesin family member 12
TC0X00007561.hg.1	11.23	12.24	-2.01	7e-06	0.015581	NONO	non-POU domain containing, octamer-binding
TC1500010942.hg.1	5.58	6.58	-2.01	0.000504	0.077159	LYSMD4	LysM, putative peptidoglycan-binding, domain containing 4
TC1700009679.hg.1	9.32	10.34	-2.02	0.048981	0.319118	AURKB	aurora kinase B
TC1700011820.hg.1	9.67	10.68	-2.02	0.04622	0.312884	SRSF2	serine/arginine-rich splicing factor 2; microRNA 636
TC0100009402.hg.1	7.66	8.68	-2.02	0.004119	0.135483	CEPT1	choline/ethanolamine phosphotransferase 1
TC0200016099.hg.1	9.8	10.81	-2.02	0.03185	0.272484	HJURP	Holliday junction recognition protein
TC0400009790.hg.1	10.27	11.28	-2.02	4e-05	0.035814	MFSD10	major facilitator superfamily domain containing 10
TC0400012950.hg.1	4.54	5.55	-2.02	0.007221	0.159509	RP11-499E18.1	novel transcript; Transcript Identified by AceView, Entrez Gene ID(s) 64116
TC1200008568.hg.1	9.49	10.5	-2.02	0.000551	0.079835	TMPO	thymopoietin
TC1200011894.hg.1	4.71	5.73	-2.02	0.017259	0.215839	C12orf76	chromosome 12 open reading frame 76
TC2000007819.hg.1	6.75	7.76	-2.02	0.019553	0.225441	CSTF1	cleavage stimulation factor, 3 pre-RNA, subunit 1
TC0300009713.hg.1	6.59	7.61	-2.03	0.033012	0.27555	EPHB3	EPH receptor B3
TC0100018482.hg.1	10.93	11.95	-2.03	0.017753	0.218682	HIST2H2AA4	histone cluster 2, H2aa4; histone cluster 2, H2aa3
TC0100018483.hg.1	6.49	7.51	-2.03	0.007595	0.160444	HIST2H2BE	histone cluster 2, H2be
TC0900008297.hg.1	3.97	4.99	-2.03	0.000899	0.089269	NIPSNAP3A	nipsnap homolog 3A (C. elegans); nipsnap homolog 3B (C. elegans)
TC1100010962.hg.1	8.29	9.31	-2.03	0.032971	0.27555	MPEG1	macrophage expressed 1
TC1400010041.hg.1	11.8	12.82	-2.03	0.036684	0.286895	IFI27L2	interferon, alpha-inducible protein 27-like 2
TC0700009560.hg.1	5.41	6.44	-2.04	0.019028	0.223927	CNTNAP2	contactin associated protein-like 2
TC0700012836.hg.1	9.78	10.81	-2.04	0.005644	0.148159	KIAA1147	KIAA1147
TC0200006779.hg.1	9.48	10.5	-2.04	0.027309	0.257686	FAM84A	family with sequence similarity 84, member A
TC0200014189.hg.1	8.5	9.53	-2.04	0.000661	0.082229	POLR2D	polymerase (RNA) II (DNA directed) polypeptide D
TC0600011232.hg.1	13.39	14.42	-2.04	0.022554	0.238982	HIST1H1B	histone cluster 1, H1b
TC0600011560.hg.1	7.2	8.23	-2.04	0.023592	0.24292	UQCC2	ubiquinol-cytochrome c reductase complex assembly factor 2
TC1600009737.hg.1	10.94	11.97	-2.04	0.036108	0.285881	GGA2	golgi-associated, gamma adaptin ear containing, ARF binding protein 2
TC1600011351.hg.1	8.53	9.56	-2.04	0.009259	0.169585	CARHSP1	Jeck2013 ANTISENSE, CDS, coding, INTERNAL, OVCODE, OVEXON best transcript NM_001042476
TC1700010827.hg.1	7.59	8.62	-2.04	0.020641	0.22919	GRN	Memczak2013 ANTISENSE, CDS, coding, INTERNAL best transcript NM_002087
TC1900009757.hg.1	9.84	10.86	-2.04	0.046886	0.314743	FARSA	phenylalanyl-tRNA synthetase alpha subunit
TSUnmapped00000349.hg.1	13.97	15	-2.04	0.011912	0.186624	FBL	fibrillarin
TC1800006834.hg.1	10	11.03	-2.05	0.001901	0.105876	SNRPD1	small nuclear ribonucleoprotein D1 polypeptide
TC0300011173.hg.1	12.06	13.1	-2.05	0.045367	0.309984	NT5DC2	5-nucleotidase domain containing 2
TC0100018553.hg.1	10.82	11.85	-2.05	0.015154	0.206461	PLEKHA6	pleckstrin homology domain containing, family A member 6
TC0300012118.hg.1	9.18	10.21	-2.05	0.011465	0.183633	TMEM39A	transmembrane protein 39A
TC1500010784.hg.1	10.2	11.23	-2.05	0.035097	0.282569	NGRN	neugrin, neurite outgrowth associated; tubulin tyrosine ligase-like family member 13, pseudogene
TC1600007143.hg.1	9.4	10.43	-2.05	0.030611	0.269185	LYRM1	LYR motif containing 1
TC1700007811.hg.1	5.78	6.82	-2.05	0.022398	0.238292	TMEM99	transmembrane protein 99
TC0600009980.hg.1	8.61	9.66	-2.06	0.000728	0.083925	ZDHHC14	zinc finger, DHHC-type containing 14
TC1500010899.hg.1	10.51	11.55	-2.06	0.033608	0.277494	ST20-MTHFS	ST20-MTHFS readthrough
TC0100018510.hg.1	7.35	8.39	-2.06	0.044675	0.307826	GLMP	glycosylated lysosomal membrane protein
TC0300013998.hg.1	7.01	8.05	-2.06	8.5e-05	0.038745	SFMBT1	Scm-like with four mbt domains 1
TC0600007534.hg.1	6.8	7.84	-2.06	0.001016	0.092683	PRR3	proline rich 3
TC0600007825.hg.1	8.42	9.46	-2.06	0.007322	0.15952	MAPK14	mitogen-activated protein kinase 14
TC0X00006581.hg.1	5.79	6.83	-2.06	0.01631	0.211939	TBL1X	transducin (beta)-like 1X-linked
TC1700006899.hg.1	11.56	12.6	-2.06	0.000311	0.068805	MAP2K4	mitogen-activated protein kinase kinase 4; microRNA 744
TC1900008507.hg.1	15.94	16.98	-2.06	0.006641	0.155701	FTL	ferritin, light polypeptide
TC0500012271.hg.1	6.86	7.91	-2.07	0.043057	0.304339	TAF7	TAF7 RNA polymerase II, TATA box binding protein (TBP)-associated factor, 55kDa
TC0900012141.hg.1	9.14	10.19	-2.07	0.004516	0.139568	GCNT1	glucosaminyl (N-acetyl) transferase 1, core 2
TC0X00009867.hg.1	4.64	5.69	-2.07	0.027728	0.259358	SPIN4	spindlin family, member 4
TC1100009237.hg.1	9.41	10.46	-2.07	0.042534	0.302674	VPS11	vacuolar protein sorting 11 homolog (S. cerevisiae)
TC2000009914.hg.1	9.07	10.12	-2.08	0.036962	0.28755	TGIF2	TGFB-induced factor homeobox 2
TC1300006923.hg.1	7.98	9.04	-2.08	0.004024	0.135212	NHLRC3	NHL repeat containing 3
TC2200007186.hg.1	9.68	10.74	-2.08	0.044372	0.307194	ISX	intestine-specific homeobox
TC0400008391.hg.1	5.15	6.21	-2.08	0.007491	0.160132	EGF	epidermal growth factor
TC0500011712.hg.1	4.95	6	-2.08	0.025395	0.251845	EPB41L4A	erythrocyte membrane protein band 4.1 like 4A
TC1100013196.hg.1	11.19	12.25	-2.08	0.006152	0.153922	TMEM134	transmembrane protein 134
TC1200010336.hg.1	8.02	9.07	-2.08	0.01961	0.225441	YARS2	tyrosyl-tRNA synthetase 2, mitochondrial
TC1400008698.hg.1	8.23	9.28	-2.08	0.017971	0.220232	ACIN1	Transcript Identified by AceView, Entrez Gene ID(s) 22985
TC2100007327.hg.1	7.57	8.62	-2.08	0.001632	0.101442	RRP1	ribosomal RNA processing 1
TC1500007601.hg.1	7.58	8.64	-2.09	0.012998	0.19375	HACD3	3-hydroxyacyl-CoA dehydratase 3
TC0500007792.hg.1	13.97	15.04	-2.09	0.040516	0.297555	HEXB	hexosaminidase B (beta polypeptide)
TC0100013818.hg.1	8.55	9.61	-2.09	0.016525	0.212517	PPT1	palmitoyl-protein thioesterase 1
TC0300011151.hg.1	12.39	13.45	-2.09	0.000456	0.075765	RPL29	ribosomal protein L29
TC0600007377.hg.1	15.56	16.63	-2.09	0.010336	0.177607	HIST1H2BM	histone cluster 1, H2bm
TC0600010060.hg.1	9.75	10.82	-2.1	0.040157	0.296791	MRPL18	mitochondrial ribosomal protein L18
TC0100010686.hg.1	10.35	11.42	-2.1	0.011015	0.18109	CACYBP	calcyclin binding protein
TC0400012949.hg.1	7.43	8.5	-2.1	0.042292	0.30186	SLC39A8	solute carrier family 39 (zinc transporter), member 8
TC0600014332.hg.1	7.86	8.93	-2.1	0.006658	0.155733	ZBTB24	zinc finger and BTB domain containing 24
TC0800008266.hg.1	10.46	11.54	-2.1	0.021586	0.233632	DPY19L4	dpy-19-like 4 (C. elegans)
TSUnmapped00000162.hg.1	13.59	14.66	-2.1	0.016863	0.214265	FBL	fibrillarin
TC1900007515.hg.1	8.11	9.18	-2.11	0.007503	0.160132	ZNF738	zinc finger protein 738
TC0600012116.hg.1	4.35	5.43	-2.11	0.030692	0.269235	COL21A1	collagen, type XXI, alpha 1
TC0X00009611.hg.1	6.33	7.41	-2.11	0.004028	0.135212	SLC38A5	solute carrier family 38, member 5
TC0600014083.hg.1	15.5	16.58	-2.11	0.004728	0.140743	HIST1H2AG	histone cluster 1, H2ag
TC0700009253.hg.1	8.78	9.85	-2.11	0.006344	0.154018	NUP205	nucleoporin 205kDa
TC0700012159.hg.1	5.54	6.62	-2.11	0.041148	0.298928	PUS7	pseudouridylate synthase 7 (putative)
TC0900009513.hg.1	10.49	11.56	-2.11	0.022456	0.23843	TMEM261	transmembrane protein 261
TC0900010543.hg.1	9.2	10.28	-2.11	0.014912	0.204895	TLE1	transducin-like enhancer of split 1 (E(sp1) homolog, Drosophila)
TC1900011916.hg.1	9.92	10.99	-2.11	0.011298	0.182919	ZNF626	zinc finger protein 626
TC2200007361.hg.1	7.39	8.47	-2.12	0.012464	0.190573	TOMM22	translocase of outer mitochondrial membrane 22 homolog (yeast)
TC1000010930.hg.1	10.99	12.07	-2.12	0.004548	0.139568	PCBD1	pterin-4 alpha-carbinolamine dehydratase/dimerization cofactor of hepatocyte nuclear factor 1 alpha
TC0400010260.hg.1	6.57	7.66	-2.12	0.03169	0.272484	SEPSECS	Sep (O-phosphoserine) tRNA:Sec (selenocysteine) tRNA synthase
TC1400008625.hg.1	13.33	14.41	-2.12	0.000437	0.075167	HNRNPC	heterogeneous nuclear ribonucleoprotein C (C1/C2)
TC2200008446.hg.1	5.75	6.83	-2.12	0.043264	0.304526	GAL3ST1	galactose-3-O-sulfotransferase 1
TC0200012742.hg.1	9.64	10.73	-2.13	0.004093	0.135263	XPO1	exportin 1
TC0600007266.hg.1	11.88	12.97	-2.13	0.019121	0.224305	HIST1H1C	Memczak2013 ANTISENSE, CDS, coding, INTERNAL best transcript NM_005319
TC2100007854.hg.1	7.79	8.89	-2.14	0.009397	0.170658	CCT8	chaperonin containing TCP1, subunit 8 (theta)
TC0600008006.hg.1	9.71	10.81	-2.14	0.004288	0.137559	FOXP4	forkhead box P4; microRNA 4641
TC0500013296.hg.1	8.5	9.6	-2.14	0.025893	0.252586	C1QTNF3-AMACR	C1QTNF3-AMACR readthrough (NMD candidate)
TC0600007278.hg.1	8.22	9.32	-2.14	0.00528	0.145098	HIST1H2BE	histone cluster 1, H2be
TC0700011563.hg.1	8.73	9.82	-2.14	0.015768	0.209665	STYXL1	serine/threonine/tyrosine interacting-like 1
TC0500011095.hg.1	8.07	9.18	-2.15	0.032853	0.275358	MRPS27	mitochondrial ribosomal protein S27
TC1900011581.hg.1	6.75	7.85	-2.15	0.018703	0.222416	ZNF154	zinc finger protein 154
TC1600011461.hg.1	4.21	5.31	-2.15	0.004951	0.142473	IGFALS	insulin-like growth factor binding protein, acid labile subunit
TC0700010561.hg.1	7.43	8.53	-2.15	0.027947	0.26007	HOXA5	homeobox A5
TC0400009892.hg.1	7.58	8.69	-2.15	0.010584	0.178665	CRMP1	collapsin response mediator protein 1
TC0500010043.hg.1	10.5	11.61	-2.15	0.000825	0.088432	SEMA5A	sema domain, seven thrombospondin repeats (type 1 and type 1-like), transmembrane domain (TM) and short cytoplasmic domain, (semaphorin) 5A
TC0400010770.hg.1	8.37	9.48	-2.16	0.011227	0.182872	PPAT	phosphoribosyl pyrophosphate amidotransferase
TC0300008183.hg.1	4.55	5.66	-2.16	0.002308	0.116488	CEP97	Transcript Identified by AceView, Entrez Gene ID(s) 79598
TC1900011806.hg.1	5.76	6.87	-2.16	0.004511	0.139568	ZNF582-AS1	ZNF582 antisense RNA 1 (head to head)
TC0700006567.hg.1	13.36	14.47	-2.16	0.005588	0.14734	TTYH3	tweety family member 3
TSUnmapped00000351.hg.1	7.58	8.69	-2.16	0.027858	0.259803	VPS11	VPS11, CORVET/HOPS core subunit [Source:HGNC Symbol;Acc:HGNC:14583]
TC0800010918.hg.1	9.45	10.57	-2.17	0.005053	0.14343	ZNF704	zinc finger protein 704
TC1000011499.hg.1	11.17	12.29	-2.17	0.036941	0.28755	ALDH18A1	aldehyde dehydrogenase 18 family, member A1
TC0500011896.hg.1	10.31	11.43	-2.17	0.002833	0.123755	ZNF608	zinc finger protein 608
TC0300011324.hg.1	6.11	7.22	-2.17	0.027506	0.25841	FHIT	fragile histidine triad
TC1000007132.hg.1	6.11	7.23	-2.17	0.003012	0.126684	BAMBI	BMP and activin membrane-bound inhibitor
TC0700013466.hg.1	4.81	5.93	-2.17	0.007917	0.162268	AKR1D1	aldo-keto reductase family 1, member D1
TC1900009155.hg.1	6.32	7.44	-2.17	0.00373	0.135212	GAMT	guanidinoacetate N-methyltransferase
TC1700012356.hg.1	13.46	14.58	-2.18	0.000319	0.068805	RPL26	ribosomal protein L26
TC1100009813.hg.1	6.62	7.74	-2.18	0.014737	0.203899	CDKN1C	cyclin-dependent kinase inhibitor 1C (p57, Kip2)
TC2200006907.hg.1	4.19	5.31	-2.18	0.007682	0.16078	SGSM1	small G protein signaling modulator 1
TC0100008978.hg.1	7.17	8.29	-2.18	0.013269	0.195877	LRRC8B	leucine rich repeat containing 8 family, member B
TC1500008154.hg.1	5.86	6.98	-2.18	0.003547	0.134474	ZSCAN2	zinc finger and SCAN domain containing 2
TC0600013531.hg.1	8.91	10.04	-2.19	0.011972	0.186901	NUP43	nucleoporin 43kDa
TC0300013975.hg.1	8.28	9.41	-2.19	0.000998	0.092242	IP6K2	inositol hexakisphosphate kinase 2
TC0400008362.hg.1	9.87	11	-2.19	0.00356	0.134474	OSTC	oligosaccharyltransferase complex subunit (non-catalytic)
TC0900007976.hg.1	6.64	7.77	-2.19	0.006865	0.157562	SUSD3	sushi domain containing 3
TC0900009073.hg.1	12.96	14.09	-2.19	0.001183	0.094757	RPL7A	ribosomal protein L7a; small nucleolar RNA, C/D box 36C; small nucleolar RNA, C/D box 36B; small nucleolar RNA, C/D box 24; small nucleolar RNA, C/D box 36A
TC1100010654.hg.1	4.8	5.93	-2.19	0.020065	0.226858	SYT13	synaptotagmin XIII
TSUnmapped00000427.hg.1	13.79	14.93	-2.2	0.016838	0.214078	FBL	fibrillarin
TC0X00007573.hg.1	9.44	10.58	-2.2	0.008017	0.162268	OGT	O-linked N-acetylglucosamine (GlcNAc) transferase
TC0300007223.hg.1	5.07	6.2	-2.2	0.011279	0.182919	KIF15	kinesin family member 15
TC0X00008052.hg.1	4.95	6.09	-2.2	0.00182	0.103933	CXorf57	chromosome X open reading frame 57
TC0100016988.hg.1	5.35	6.49	-2.2	0.008532	0.164717	FMOD	fibromodulin
TC1100011144.hg.1	6.02	7.15	-2.2	0.011206	0.182768	MACROD1	MACRO domain containing 1
TC1000008731.hg.1	9.28	10.42	-2.21	0.001439	0.097309	RPARP-AS1	RPARP antisense RNA 1
TC1500010698.hg.1	9.59	10.73	-2.21	0.007735	0.161083	SNRPN	small nuclear ribonucleoprotein polypeptide N; SNRPN upstream reading frame; small nucleolar RNA, C/D box 107; Prader Willi/Angelman region RNA, SNRPN neighbor
TC1900010926.hg.1	8.22	9.37	-2.21	0.017247	0.215817	TRAPPC6A	trafficking protein particle complex 6A
TC1600010809.hg.1	8.71	9.85	-2.21	0.007996	0.162268	TXNL4B	thioredoxin-like 4B
TC0700006941.hg.1	5.07	6.22	-2.21	0.013242	0.195877	NPY	neuropeptide Y
TC0200010582.hg.1	6.31	7.45	-2.21	0.001482	0.098901	FASTKD2	FAST kinase domains 2
TC0900011220.hg.1	8.95	10.09	-2.21	0.000458	0.075765	SUSD1	sushi domain containing 1
TC1900011708.hg.1	8.98	10.14	-2.22	0.020691	0.22919	PDCD2L	programmed cell death 2-like
TC0900009231.hg.1	6.41	7.56	-2.22	0.000179	0.054202	FAM69B	family with sequence similarity 69, member B
TC0100009580.hg.1	6.24	7.39	-2.23	0.007022	0.158673	WDR3	WD repeat domain 3
TC0800009816.hg.1	5.55	6.72	-2.24	0.026278	0.252968	GFRA2	GDNF family receptor alpha 2
TC0400011043.hg.1	4.6	5.77	-2.24	0.046862	0.31468	CDKL2	cyclin-dependent kinase-like 2 (CDC2-related kinase)
TC0800007431.hg.1	7.53	8.69	-2.24	0.025734	0.252586	AP3M2	adaptor-related protein complex 3, mu 2 subunit
TC1700009402.hg.1	6.69	7.85	-2.24	0.014049	0.199424	SMYD4	SET and MYND domain containing 4
TC1100007301.hg.1	5.1	6.27	-2.25	0.014578	0.203204	PRR5L	proline rich 5 like
TC1800006448.hg.1	8.79	9.96	-2.25	0.003236	0.130441	TYMS	thymidylate synthetase
TC1400008689.hg.1	9.99	11.16	-2.25	0.015745	0.209484	PSMB5	proteasome subunit beta 5
TC0900008776.hg.1	10.81	11.99	-2.26	0.007036	0.158673	MVB12B	multivesicular body subunit 12B
TC0600014371.hg.1	11.17	12.35	-2.26	0.001025	0.092683	RNASET2	ribonuclease T2
TC0100013608.hg.1	8.3	9.47	-2.26	0.00463	0.139568	MARCKSL1	MARCKS-like 1
TC1300009004.hg.1	5.71	6.89	-2.26	0.030749	0.269404	ATP7B	ATPase, Cu++ transporting, beta polypeptide
TC1200011598.hg.1	5.65	6.83	-2.26	0.017084	0.215317	HAL	histidine ammonia-lyase
TC1100010397.hg.1	9.01	10.19	-2.26	0.000459	0.075765	CCDC34	coiled-coil domain containing 34
TC1300008280.hg.1	7.28	8.46	-2.26	0.001617	0.101253	SKA3	spindle and kinetochore associated complex subunit 3
TC1600006826.hg.1	7.45	8.63	-2.26	0.021056	0.230879	ABAT	4-aminobutyrate aminotransferase
TC1600008888.hg.1	13.15	14.33	-2.27	0.036753	0.287066	RPL13	ribosomal protein L13; small nucleolar RNA, C/D box 68
TSUnmapped00000380.hg.1	11.07	12.25	-2.27	0.009583	0.171968	FBL	fibrillarin
TC1100008514.hg.1	9.66	10.84	-2.27	0.007365	0.159681	TSKU	tsukushi, small leucine rich proteoglycan
TC0800007042.hg.1	13.39	14.57	-2.27	0.020696	0.22919	ADAMDEC1	ADAM-like, decysin 1
TC1400008816.hg.1	7.99	9.18	-2.27	0.03191	0.272484	PRKD1	protein kinase D1
TC0800012432.hg.1	8.48	9.66	-2.27	0.046159	0.31271	MRPS28	mitochondrial ribosomal protein S28
TC2100008164.hg.1	10.45	11.63	-2.27	0.004345	0.138667	PSMG1	proteasome (prosome, macropain) assembly chaperone 1
TC0100015273.hg.1	9.3	10.49	-2.28	0.003623	0.135212	WDR77	WD repeat domain 77
TC0100014660.hg.1	10.2	11.39	-2.29	0.004275	0.137559	FUBP1	far upstream element (FUSE) binding protein 1
TC1700009707.hg.1	6.03	7.23	-2.29	0.014952	0.205182	PIK3R6	phosphoinositide-3-kinase, regulatory subunit 6
TC1500007520.hg.1	9.79	10.99	-2.29	3.1e-05	0.031582	APH1B	APH1B gamma secretase subunit
TC0100007564.hg.1	5.8	6.99	-2.29	0.00384	0.135212	RAB42	RAB42, member RAS oncogene family
TC1900010379.hg.1	4.78	5.98	-2.3	0.000914	0.089269	SLC7A10	solute carrier family 7 (neutral amino acid transporter light chain, asc system), member 10
TC0100008779.hg.1	7.27	8.47	-2.3	0.014689	0.203777	ST6GALNAC3	ST6 (alpha-N-acetyl-neuraminyl-2,3-beta-galactosyl-1,3)-N-acetylgalactosaminide alpha-2,6-sialyltransferase 3
TC0400008228.hg.1	6.45	7.65	-2.3	0.049799	0.321424	METAP1	methionyl aminopeptidase 1
TC0X00010532.hg.1	7.57	8.77	-2.3	0.008522	0.164672	AMOT	angiomotin; microRNA 4329
TC0400010553.hg.1	5.05	6.26	-2.31	0.010663	0.178841	BEND4	BEN domain containing 4
TC1700009037.hg.1	4.59	5.79	-2.31	0.001403	0.097101	C17orf99	chromosome 17 open reading frame 99
TC0400011040.hg.1	6.51	7.72	-2.31	0.030282	0.267842	RCHY1	ring finger and CHY zinc finger domain containing 1, E3 ubiquitin protein ligase
TC0X00010409.hg.1	6.25	7.46	-2.32	0.008323	0.163767	BEX2	brain expressed X-linked 2
TC0100014403.hg.1	4.13	5.35	-2.32	0.002879	0.124513	KANK4	KN motif and ankyrin repeat domains 4
TC0X00009988.hg.1	6.28	7.49	-2.32	0.00111	0.094466	ZMYM3	zinc finger, MYM-type 3
TC1000012498.hg.1	8.29	9.51	-2.32	0.00981	0.173308	GSTO2	glutathione S-transferase omega 2
TC0X00006794.hg.1	7.95	9.17	-2.33	0.018593	0.222379	PRDX4	peroxiredoxin 4
TC0700011813.hg.1	8.98	10.21	-2.34	0.040309	0.297501	BET1	Bet1 golgi vesicular membrane trafficking protein
TC0100015265.hg.1	6.86	8.09	-2.34	0.019055	0.223927	DENND2D	DENN/MADD domain containing 2D
TC0500009223.hg.1	7.73	8.96	-2.35	0.00169	0.101807	THG1L	tRNA-histidine guanylyltransferase 1-like
TC1100012474.hg.1	6.32	7.55	-2.35	0.001245	0.095846	MPZL2	myelin protein zero-like 2
TC1200010562.hg.1	6	7.23	-2.35	0.002167	0.112584	COL2A1	collagen, type II, alpha 1
TSUnmapped00000222.hg.1	7.51	8.75	-2.35	0.023023	0.240174	ZNF780A	zinc finger protein 780A
TC0100007800.hg.1	6.2	7.44	-2.36	0.008382	0.163929	THRAP3	Jeck2013 ALT_ACCEPTOR, ALT_DONOR, coding, INTERNAL, intronic best transcript NM_005119
TC1300009522.hg.1	8.92	10.16	-2.36	0.048941	0.319041	UGGT2	UDP-glucose glycoprotein glucosyltransferase 2
TC1000011580.hg.1	8.89	10.13	-2.36	0.003852	0.135212	HPSE2	heparanase 2 (inactive)
TC1700007536.hg.1	4.45	5.69	-2.36	0.007236	0.15952	SPACA3	sperm acrosome associated 3
TC0200015136.hg.1	9.97	11.21	-2.36	0.001415	0.09717	FRZB	frizzled-related protein
TC0600007274.hg.1	9.52	10.76	-2.36	0.001717	0.102105	HIST1H2BD	histone cluster 1, H2bd
TC1200009252.hg.1	8.01	9.24	-2.36	0.028689	0.26386	TCTN2	tectonic family member 2
TC0100009899.hg.1	7.24	8.48	-2.37	0.025577	0.252454	C1orf54	chromosome 1 open reading frame 54
TC1400009108.hg.1	5.23	6.48	-2.37	0.001062	0.092683	POLE2	polymerase (DNA directed), epsilon 2, accessory subunit
TC2200009262.hg.1	11.28	12.52	-2.37	0.003107	0.128902	EIF3L	eukaryotic translation initiation factor 3, subunit L
TSUnmapped00000445.hg.1	11.9	13.15	-2.38	0.004574	0.139568	FBL	fibrillarin
TC0100015696.hg.1	15.73	16.99	-2.39	0.001623	0.101253	HIST2H2BF	histone cluster 2, H2bf
TC1900011840.hg.1	10.37	11.63	-2.39	0.006642	0.155701	TIMM13	translocase of inner mitochondrial membrane 13 homolog (yeast)
TC2200008091.hg.1	9.81	11.07	-2.39	0.005526	0.147179	PI4KAP2	phosphatidylinositol 4-kinase, catalytic, alpha pseudogene 2
TC1400008021.hg.1	6.55	7.8	-2.39	0.001302	0.095846	CHGA	chromogranin A
TC0100013071.hg.1	7.46	8.72	-2.39	0.023561	0.242837	MFAP2	microfibrillar associated protein 2
TC1900008221.hg.1	9.16	10.41	-2.39	0.003584	0.134474	PINLYP	phospholipase A2 inhibitor and LY6/PLAUR domain containing
TC1100007056.hg.1	6.96	8.22	-2.39	0.006262	0.154018	NELL1	neural EGFL like 1
TC0200014800.hg.1	4.62	5.88	-2.39	0.013279	0.195877	SLC38A11	solute carrier family 38, member 11
TC2000008279.hg.1	10.88	12.15	-2.4	0.003932	0.135212	PCNA	proliferating cell nuclear antigen
TC1900010016.hg.1	10.57	11.84	-2.4	0.008657	0.165192	ISYNA1	inositol-3-phosphate synthase 1
TC1100008091.hg.1	6.98	8.25	-2.4	0.005916	0.151515	CCS	copper chaperone for superoxide dismutase
TC1400009912.hg.1	7.72	8.99	-2.41	0.027763	0.259385	GALC	galactosylceramidase
TC0X00010387.hg.1	5.93	7.21	-2.42	0.000355	0.069259	TMSB15A	thymosin beta 15a
TC1200011207.hg.1	6.67	7.96	-2.43	0.007487	0.160132	CPM	carboxypeptidase M
TC1100013001.hg.1	5.25	6.54	-2.44	0.034895	0.281897	CLP1	cleavage and polyadenylation factor I subunit 1
TC1900011524.hg.1	5.52	6.81	-2.45	0.01126	0.182919	ZNF667	zinc finger protein 667
TC1100012471.hg.1	7.88	9.17	-2.45	0.012629	0.191671	AMICA1	adhesion molecule, interacts with CXADR antigen 1
TC1100011652.hg.1	8.21	9.5	-2.45	0.031483	0.272484	GDPD5	glycerophosphodiester phosphodiesterase domain containing 5
TC1200008650.hg.1	4.26	5.55	-2.45	0.003954	0.135212	ASCL1	achaete-scute family bHLH transcription factor 1
TC1700009042.hg.1	6.57	7.87	-2.46	0.009668	0.171968	AFMID	arylformamidase
TC0X00009942.hg.1	7.72	9.02	-2.46	0.007267	0.15952	PJA1	praja ring finger 1, E3 ubiquitin protein ligase
TC1000012497.hg.1	4.83	6.12	-2.46	0.000168	0.052727	BORCS7-ASMT	BORCS7-ASMT readthrough (NMD candidate)
TC1700008186.hg.1	8.37	9.67	-2.46	0.005531	0.147179	IGF2BP1	insulin-like growth factor 2 mRNA binding protein 1
TC0600007380.hg.1	10.97	12.27	-2.47	0.002158	0.112584	HIST1H2AL	histone cluster 1, H2al; histone cluster 1, H2bn
TC0400008347.hg.1	7.64	8.95	-2.47	0.019205	0.224357	CYP2U1	cytochrome P450, family 2, subfamily U, polypeptide 1
TC0200016755.hg.1	4.9	6.2	-2.47	0.004312	0.137822	NEUROD1	neuronal differentiation 1
TC0100010368.hg.1	6.01	7.31	-2.47	0.007502	0.160132	DUSP12	dual specificity phosphatase 12
TC0200010713.hg.1	10.09	11.39	-2.47	0.032444	0.273744	ATIC	5-aminoimidazole-4-carboxamide ribonucleotide formyltransferase/IMP cyclohydrolase
TC0200013805.hg.1	6.25	7.56	-2.47	0.031933	0.272484	GCC2	Jeck2013 ANTISENSE, CDS, coding, INTERNAL, intronic, OVCODE, OVEXON best transcript NM_181453
TC0600011134.hg.1	11.54	12.84	-2.47	0.04375	0.305454	HIST1H4D	histone cluster 1, H4d
TC1600007425.hg.1	6.62	7.93	-2.47	0.00409	0.135263	KIF22	kinesin family member 22
TC1700012056.hg.1	4.79	6.11	-2.48	0.004213	0.136995	PDE6G	phosphodiesterase 6G, cGMP-specific, rod, gamma
TSUnmapped00000128.hg.1	4.83	6.14	-2.49	0.005177	0.143835	ZNF852	zinc finger protein 852
TC0700013443.hg.1	8.35	9.67	-2.5	0.021312	0.232389	CFTR	cystic fibrosis transmembrane conductance regulator
TC0800012451.hg.1	11.73	13.05	-2.5	0.014681	0.203777	EIF3E	eukaryotic translation initiation factor 3, subunit E
TC1100006634.hg.1	6.4	7.72	-2.5	0.048771	0.318988	PGAP2	post-GPI attachment to proteins 2
TC0300013906.hg.1	4.48	5.8	-2.5	0.000239	0.064126	KCNMB2	potassium channel subfamily M regulatory beta subunit 2
TC1900011721.hg.1	6.21	7.54	-2.5	0.001641	0.101442	HKR1	HKR1, GLI-Kruppel zinc finger family member
TC1100008381.hg.1	7.51	8.83	-2.51	0.014328	0.201246	P2RY6	pyrimidinergic receptor P2Y, G-protein coupled, 6
TC1900008121.hg.1	9.33	10.66	-2.52	0.0017	0.102105	SNRPA	small nuclear ribonucleoprotein polypeptide A
TC0800012405.hg.1	8.24	9.57	-2.52	0.010448	0.1781	FUT10	fucosyltransferase 10 (alpha (1,3) fucosyltransferase)
TC0200010791.hg.1	5.6	6.94	-2.52	0.000956	0.091764	PNKD	paroxysmal nonkinesigenic dyskinesia; microRNA 6810
TC0400007938.hg.1	11.83	13.16	-2.52	0.00357	0.134474	BMP2K	BMP2 inducible kinase
TSUnmapped00000311.hg.1	7.34	8.67	-2.52	0.018637	0.222379	ZNF780A	zinc finger protein 780A
TC0100018489.hg.1	8.25	9.59	-2.52	0.004447	0.139568	VPS72	vacuolar protein sorting 72 homolog (S. cerevisiae)
TC0X00007267.hg.1	10.05	11.38	-2.52	0.010091	0.175744	MAGED1	MAGE family member D1
TC0X00010107.hg.1	6.45	7.79	-2.53	0.005086	0.14343	ZDHHC15	zinc finger, DHHC-type containing 15
TC0700013391.hg.1	8.13	9.48	-2.54	0.024728	0.248527	NSUN5P1	NOP2/Sun domain family, member 5 pseudogene 1
TC1900008669.hg.1	7.64	8.99	-2.54	0.023337	0.24175	FPR3	formyl peptide receptor 3
TC0X00007363.hg.1	10.38	11.72	-2.55	0.008647	0.165147	MAGED2	MAGE family member D2
TC1700010209.hg.1	6.45	7.8	-2.55	0.005121	0.143676	TLCD1	TLC domain containing 1
TC1900010675.hg.1	13.63	14.98	-2.55	0.023301	0.241542	FBL	fibrillarin
TC0500012093.hg.1	7.09	8.44	-2.56	0.006067	0.15346	PITX1	paired-like homeodomain 1
TC0400008041.hg.1	7.37	8.73	-2.57	0.003422	0.132832	PTPN13	protein tyrosine phosphatase, non-receptor type 13 (APO-1/CD95 (Fas)-associated phosphatase)
TC1800007360.hg.1	7.9	9.26	-2.57	0.024684	0.248408	RAB27B	RAB27B, member RAS oncogene family
TC0300010521.hg.1	7.4	8.76	-2.57	8.7e-05	0.038745	THRB	thyroid hormone receptor, beta
TC2000009516.hg.1	8.29	9.65	-2.57	0.01354	0.196554	BCAS1	breast carcinoma amplified sequence 1
TC0200011990.hg.1	10.53	11.89	-2.58	0.007133	0.159496	PTRHD1	peptidyl-tRNA hydrolase domain containing 1
TC0X00007999.hg.1	8.78	10.15	-2.58	0.000377	0.070362	BEX4	brain expressed X-linked 4
TC0700009317.hg.1	9.33	10.7	-2.58	0.000531	0.079591	TRIM24	tripartite motif containing 24
TC0300010962.hg.1	5.62	6.99	-2.58	0.004638	0.139568	MYL3	myosin, light chain 3, alkali; ventricular, skeletal, slow
TC1500006981.hg.1	8.56	9.93	-2.59	0.011601	0.184569	DLL4	delta-like 4 (Drosophila)
TC0100011512.hg.1	8.55	9.92	-2.59	0.011855	0.186138	DTL	denticleless E3 ubiquitin protein ligase homolog (Drosophila)
TC1800007340.hg.1	4.09	5.46	-2.6	0.033158	0.275981	DCC	DCC netrin 1 receptor
TC0600012061.hg.1	8.97	10.35	-2.6	5e-06	0.015581	ICK	intestinal cell (MAK-like) kinase
TC0500010265.hg.1	4.88	6.25	-2.6	0.021739	0.234772	CDH18	cadherin 18, type 2
TC0400009217.hg.1	6.74	8.12	-2.6	0.007922	0.162268	KLHL2	kelch-like family member 2
TC0100015598.hg.1	12.47	13.85	-2.6	0.000313	0.068805	TXNIP	thioredoxin interacting protein
TC1200010977.hg.1	12.28	13.67	-2.61	0.000451	0.075765	CDK4	cyclin-dependent kinase 4
TC0200007348.hg.1	10.27	11.65	-2.61	3.8e-05	0.035207	PKDCC	protein kinase domain containing, cytoplasmic
TC1200011599.hg.1	10.8	12.19	-2.61	0.016535	0.212517	LTA4H	leukotriene A4 hydrolase
TC0600011184.hg.1	9.52	10.91	-2.61	0.004355	0.138801	HIST1H2BJ	histone cluster 1, H2bj
TC1900011704.hg.1	4.14	5.52	-2.61	0.006131	0.153922	ZNF536	zinc finger protein 536
TC1900008164.hg.1	14.56	15.95	-2.62	0.001282	0.095846	RPS19	ribosomal protein S19
TC0100007292.hg.1	8.62	10.01	-2.62	0.020257	0.227166	C1QB	complement component 1, q subcomponent, B chain
TC0200016464.hg.1	7.4	8.79	-2.62	0.001096	0.09413	APLF	aprataxin and PNKP like factor
TC0900008318.hg.1	7.8	9.2	-2.63	0.000141	0.051177	TMEM38B	transmembrane protein 38B
TC0200015318.hg.1	6.7	8.09	-2.63	0.003792	0.135212	HECW2	HECT, C2 and WW domain containing E3 ubiquitin protein ligase 2
TC1500007034.hg.1	9.93	11.33	-2.64	0.027545	0.258552	SNAP23	synaptosome associated protein 23kDa
TC0100016321.hg.1	8.43	9.83	-2.64	0.008883	0.166194	GCSH	glycine cleavage system protein H (aminomethyl carrier)
TSUnmapped00000670.hg.1	7.3	8.71	-2.66	0.020386	0.227725	ZNF780A	zinc finger protein 780A
TC0600011927.hg.1	7.72	9.13	-2.66	0.00058	0.079835	SUPT3H	SPT3 homolog, SAGA and STAGA complex component
TC0400012818.hg.1	10.73	12.14	-2.67	0.005353	0.145229	CCNG2	cyclin G2
TC1900011756.hg.1	8.29	9.71	-2.68	0.000369	0.070073	PVR	poliovirus receptor
TC1100013150.hg.1	7.29	8.71	-2.69	0.005524	0.147179	TPH1	tryptophan hydroxylase 1
TC1900008369.hg.1	7.26	8.69	-2.7	0.002418	0.118329	HIF3A	hypoxia inducible factor 3, alpha subunit
TC1000011026.hg.1	7.41	8.84	-2.71	0.004084	0.135263	USP54	ubiquitin specific peptidase 54
TC0700008265.hg.1	6.54	7.98	-2.71	0.000344	0.069254	ADAM22	ADAM metallopeptidase domain 22
TC0600011943.hg.1	5.19	6.63	-2.72	0.033018	0.27555	ENPP5	ectonucleotide pyrophosphatase/phosphodiesterase 5 (putative)
TC1700009694.hg.1	10.45	11.9	-2.73	0.00496	0.142473	MYH10	myosin, heavy chain 10, non-muscle
TC0100008084.hg.1	6.6	8.05	-2.74	0.001153	0.094757	CCDC24	coiled-coil domain containing 24
TC1600007275.hg.1	10.16	11.62	-2.75	0.00099	0.092242	LCMT1	leucine carboxyl methyltransferase 1
TC0200015912.hg.1	6.46	7.91	-2.75	0.020825	0.2298	IRS1	insulin receptor substrate 1
TC0900007863.hg.1	8.51	9.98	-2.76	0.041408	0.299535	CKS2	CDC28 protein kinase regulatory subunit 2
TC0300007517.hg.1	7.32	8.79	-2.76	0.003953	0.135212	CACNA1D	calcium channel, voltage-dependent, L type, alpha 1D subunit
TC1900012049.hg.1	5.24	6.7	-2.76	0.01713	0.215317	TMEM86B	transmembrane protein 86B
TC0100009876.hg.1	10.7	12.17	-2.76	0.001191	0.094757	HIST2H2AA3	histone cluster 2, H2aa3; histone cluster 2, H2aa4
TC1400007620.hg.1	5.3	6.76	-2.76	0.000163	0.052727	DCAF4	DDB1 and CUL4 associated factor 4
TC1400007632.hg.1	8.31	9.78	-2.77	0.037774	0.289821	PAPLN	papilin, proteoglycan-like sulfated glycoprotein
TC0900008574.hg.1	5.78	7.25	-2.77	0.000227	0.063211	TRIM32	tripartite motif containing 32
TC1000008875.hg.1	8.69	10.16	-2.77	0.013438	0.196202	ADD3	adducin 3 (gamma)
TC2000007503.hg.1	8.93	10.4	-2.77	0.017301	0.215911	UBE2C	ubiquitin-conjugating enzyme E2C
TC1600010421.hg.1	9.97	11.45	-2.79	0.005592	0.14734	MT1G	metallothionein 1G
TC0500009673.hg.1	5.81	7.3	-2.8	0.02919	0.265571	ZNF454	zinc finger protein 454
TC1000009893.hg.1	6.68	8.16	-2.8	0.010005	0.175455	ITGA8	integrin alpha 8
TC1300009218.hg.1	9.61	11.1	-2.81	0.001949	0.106911	DACH1	dachshund family transcription factor 1
TC0400006639.hg.1	6.79	8.29	-2.82	0.010691	0.178841	NSG1	neuron specific gene family member 1; Neuron-specific protein family member 1 [Source:UniProtKB/Swiss-Prot;Acc:P42857]
TC2000007386.hg.1	7.28	8.78	-2.82	0.00539	0.145392	PLCG1	phospholipase C, gamma 1; ribosomal protein L23a pseudogene 81
TC1800007052.hg.1	3.61	5.11	-2.82	0.003159	0.129558	ASXL3	additional sex combs like transcriptional regulator 3
TC0900008250.hg.1	10.05	11.55	-2.82	0.008196	0.163066	ZNF189	zinc finger protein 189
TC0X00006704.hg.1	6.94	8.43	-2.82	0.000469	0.076692	REPS2	RALBP1 associated Eps domain containing 2
TC1400007161.hg.1	4.86	6.36	-2.83	0.019287	0.224842	PTGDR	prostaglandin D2 receptor (DP)
TC0100013561.hg.1	6.85	8.36	-2.84	0.037937	0.289821	FABP3	fatty acid binding protein 3, muscle and heart
TC0500013349.hg.1	6.55	8.06	-2.84	0.013132	0.195053	FBN2	fibrillin 2
TC0100015093.hg.1	4.88	6.38	-2.84	0.020953	0.229985	OLFM3	olfactomedin 3
TC0800008783.hg.1	6.02	7.53	-2.84	0.012878	0.19375	SQLE	squalene epoxidase
TC0600011224.hg.1	11.69	13.21	-2.86	0.008492	0.164388	HIST1H2BL	histone cluster 1, H2bl
TC0900011035.hg.1	8.33	9.86	-2.87	0.011084	0.181757	TMEM246	transmembrane protein 246
TC0X00007378.hg.1	9.56	11.09	-2.88	0.007786	0.161763	MAGEH1	MAGE family member H1
TC1900011726.hg.1	10.67	12.2	-2.89	0.037371	0.288946	C19orf33	chromosome 19 open reading frame 33
TC0900008803.hg.1	7.54	9.07	-2.89	0.013701	0.198013	SLC2A8	solute carrier family 2 (facilitated glucose transporter), member 8
TC1900011944.hg.1	8.62	10.16	-2.9	0.00635	0.154018	FBXO17	F-box protein 17
TC1300007718.hg.1	8.99	10.52	-2.9	0.038392	0.29107	GPC6	glypican 6
TC0400012396.hg.1	7.69	9.23	-2.9	0.00015	0.051841	AADAT	aminoadipate aminotransferase
TC0600008972.hg.1	11.97	13.52	-2.92	0.007082	0.159222	PRDM1	PR domain containing 1, with ZNF domain
TC0X00010329.hg.1	11.47	13.03	-2.95	0.00529	0.145098	TSPAN6	tetraspanin 6
TC1700008514.hg.1	3.95	5.51	-2.95	0.000601	0.079835	TBX4	T-box 4
TC0400008892.hg.1	7.85	9.42	-2.96	0.003238	0.130441	HHIP	hedgehog interacting protein
TC0100010874.hg.1	11.2	12.78	-2.98	0.016668	0.213532	RGL1	ral guanine nucleotide dissociation stimulator-like 1
TC0600014248.hg.1	9.36	10.94	-2.99	0.00128	0.095846	HIST1H2BB	histone cluster 1, H2bb
TC1600011360.hg.1	7.22	8.8	-2.99	0.000575	0.079835	SYT17	synaptotagmin XVII
TC0200015211.hg.1	10.07	11.65	-3	0.034249	0.279622	SLC40A1	solute carrier family 40 (iron-regulated transporter), member 1
TC0500009061.hg.1	10.05	11.63	-3	0.003033	0.12705	PCYOX1L	prenylcysteine oxidase 1 like
TC1100010948.hg.1	4.2	5.79	-3	0.004919	0.142473	GLYAT	glycine-N-acyltransferase
TC0400011916.hg.1	11.22	12.8	-3	0.028213	0.261277	PCDH18	protocadherin 18
TC1600007958.hg.1	8.15	9.73	-3	0.002973	0.125533	MT1L	metallothionein 1L (gene/pseudogene)
TC0800010630.hg.1	5.76	7.35	-3.01	0.00789	0.162268	GGH	gamma-glutamyl hydrolase (conjugase, folylpolygammaglutamyl hydrolase)
TC1000007954.hg.1	5.81	7.4	-3.01	0.022998	0.240144	SLC29A3	solute carrier family 29 (equilibrative nucleoside transporter), member 3
TC1700011566.hg.1	6.1	7.69	-3.02	0.005972	0.152498	FAM20A	family with sequence similarity 20, member A
TC0700010965.hg.1	12.03	13.63	-3.03	0.005456	0.14591	IGFBP3	insulin like growth factor binding protein 3
TC0600011136.hg.1	11.98	13.58	-3.04	0.000212	0.059806	HIST1H2BG	histone cluster 1, H2bg
TC1100013206.hg.1	13.3	14.9	-3.04	0.003128	0.129	STARD10	StAR-related lipid transfer domain containing 10
TC0700010463.hg.1	9.77	11.38	-3.06	4.8e-05	0.037307	IGF2BP3	insulin-like growth factor 2 mRNA binding protein 3
TC0500009076.hg.1	7.39	9.01	-3.06	0.02159	0.233632	SLC26A2	solute carrier family 26 (anion exchanger), member 2
TC2000009997.hg.1	6.77	8.39	-3.06	0.000555	0.079835	DUSP15	dual specificity phosphatase 15
TC0200010567.hg.1	11.09	12.71	-3.08	0.001663	0.10167	EEF1B2	eukaryotic translation elongation factor 1 beta 2; small nucleolar RNA, H/ACA box 41
TC0700010321.hg.1	10.92	12.55	-3.09	0.001564	0.10042	ETV1	ets variant 1
TC0500012455.hg.1	9.15	10.78	-3.1	0.042014	0.300882	CSF1R	colony stimulating factor 1 receptor
TC0300013084.hg.1	4.66	6.3	-3.12	0.030054	0.267245	LRRC31	leucine rich repeat containing 31
TC0600007293.hg.1	7.57	9.22	-3.14	0.003401	0.132832	HIST1H2BI	histone cluster 1, H2bi
TC2200007010.hg.1	5.76	7.41	-3.15	0.000444	0.075527	EMID1	EMI domain containing 1
TC1000007950.hg.1	7.48	9.14	-3.16	0.02014	0.227166	UNC5B	unc-5 netrin receptor B
TC0900010886.hg.1	11.36	13.02	-3.16	0.002276	0.11594	PTCH1	patched 1
TC0300013728.hg.1	6.78	8.44	-3.16	0.033188	0.275981	PIGZ	phosphatidylinositol glycan anchor biosynthesis class Z
TC0X00008207.hg.1	4.41	6.07	-3.17	0.012983	0.19375	AGTR2	angiotensin II receptor, type 2
TC0500013392.hg.1	8.24	9.91	-3.18	0.003406	0.132832	CCNJL	cyclin J-like
TC0600007598.hg.1	12.05	13.72	-3.19	0.026799	0.255506	AIF1	allograft inflammatory factor 1
TC1700007944.hg.1	10.6	12.27	-3.19	0.006064	0.15346	TMEM106A	transmembrane protein 106A
TC0800009764.hg.1	9.65	11.35	-3.24	0.002124	0.111438	PSD3	pleckstrin and Sec7 domain containing 3
TC1900009493.hg.1	5.86	7.55	-3.24	0.003301	0.130629	CD209	CD209 molecule
TC0100013223.hg.1	7.59	9.29	-3.26	0.008384	0.163929	RAP1GAP	RAP1 GTPase activating protein
TC0400011732.hg.1	10.02	11.72	-3.26	0.012556	0.191123	NDNF	neuron-derived neurotrophic factor
TC0300014086.hg.1	5.04	6.75	-3.29	0.029045	0.264979	ATP13A4	ATPase type 13A4
TC0X00010851.hg.1	7.29	9.01	-3.3	0.002679	0.122242	GPC3	glypican 3
TC1100006923.hg.1	6.67	8.41	-3.34	0.002909	0.125002	PDE3B	phosphodiesterase 3B, cGMP-inhibited
TC2000009462.hg.1	6.37	8.12	-3.35	0.028297	0.261822	SALL4	spalt-like transcription factor 4
TC0300007273.hg.1	5.03	6.78	-3.36	0.005373	0.14532	PTH1R	parathyroid hormone 1 receptor
TC0100007584.hg.1	5.62	7.38	-3.39	0.00017	0.052727	PTPRU	protein tyrosine phosphatase, receptor type, U
TC0X00010155.hg.1	8.87	10.64	-3.4	0.01738	0.215969	ITM2A	integral membrane protein 2A
TC1300009309.hg.1	10.21	11.98	-3.42	0.008222	0.163126	EDNRB	endothelin receptor type B
TC2200009248.hg.1	9.75	11.54	-3.44	0.001577	0.100963	KREMEN1	kringle containing transmembrane protein 1
TC0500011146.hg.1	7.36	9.14	-3.44	0.005214	0.144285	ENC1	ectodermal-neural cortex 1 (with BTB domain)
TC1900007384.hg.1	5.27	7.08	-3.5	0.01389	0.199079	GDF15	growth differentiation factor 15
TC1200007157.hg.1	5.67	7.5	-3.55	0.010504	0.178479	REP15	RAB15 effector protein
TC0700008657.hg.1	8.23	10.07	-3.58	0.028391	0.262582	LRRC17	leucine rich repeat containing 17
TC1600008139.hg.1	6.17	8.02	-3.62	0.000708	0.083538	CES4A	carboxylesterase 4A
TC0100017834.hg.1	7.18	9.04	-3.62	0.038357	0.291048	GNG4	guanine nucleotide binding protein (G protein), gamma 4
TC0600007244.hg.1	4.64	6.51	-3.65	0.001922	0.105965	SCGN	secretagogin, EF-hand calcium binding protein
TC1900011004.hg.1	8.61	10.48	-3.65	0.001774	0.103404	SLC1A5	solute carrier family 1 (neutral amino acid transporter), member 5
TC0900012193.hg.1	10.83	12.7	-3.67	0.029904	0.267245	MAMDC4	MAM domain containing 4
TC1200012748.hg.1	7.72	9.6	-3.68	0.015902	0.210005	CD163L1	CD163 molecule-like 1
TC0100013908.hg.1	8.19	10.08	-3.72	0.016389	0.211939	SLC2A1	solute carrier family 2 (facilitated glucose transporter), member 1
TC0800010575.hg.1	5.67	7.57	-3.72	0.031314	0.271806	CA8	carbonic anhydrase VIII
TC0100015805.hg.1	7.67	9.57	-3.73	1.7e-05	0.022295	CELF3	CUGBP, Elav-like family member 3
TC0800007382.hg.1	4.95	6.84	-3.73	0.036559	0.286895	IDO1	indoleamine 2,3-dioxygenase 1
TC1900010479.hg.1	6.64	8.54	-3.74	0.000195	0.058177	DMKN	dermokine
TC1700007360.hg.1	8.7	10.6	-3.74	0.017598	0.217677	TMEM97	transmembrane protein 97
TC0100010855.hg.1	6.48	8.39	-3.76	0.016784	0.213638	NPL	N-acetylneuraminate pyruvate lyase (dihydrodipicolinate synthase)
TC1700007017.hg.1	12.71	14.62	-3.78	0.000337	0.068826	SNORD49A	small nucleolar RNA, C/D box 49A; small nucleolar RNA, C/D box 65; LRRC75A antisense RNA 1
TC0100007290.hg.1	9.8	11.73	-3.81	0.008596	0.164767	C1QA	complement component 1, q subcomponent, A chain
TC0600010790.hg.1	6.68	8.61	-3.81	0.020292	0.227166	C6orf52	chromosome 6 open reading frame 52
TC0600007285.hg.1	12.24	14.19	-3.86	0.002729	0.123217	HIST1H2AE	histone cluster 1, H2ae
TC1900011223.hg.1	5.39	7.34	-3.87	0.043622	0.305072	KLK1	kallikrein 1
TC1900010984.hg.1	9.14	11.11	-3.91	0.003718	0.135212	CCDC8	coiled-coil domain containing 8
TC1900011866.hg.1	8.85	10.82	-3.92	0.012812	0.193105	RAB3D	RAB3D, member RAS oncogene family
TC0100017947.hg.1	5.86	7.83	-3.93	0.00014	0.051177	OPN3	opsin 3
TC0900012185.hg.1	8.7	10.69	-3.96	0.012521	0.190814	CEL	carboxyl ester lipase
TC1600010291.hg.1	5.02	7.03	-4.03	0.001676	0.10167	SALL1	spalt-like transcription factor 1
TC1700008844.hg.1	10.7	12.71	-4.05	0.02027	0.227166	TTYH2	tweety family member 2
TC1200007209.hg.1	4.72	6.74	-4.06	0.002168	0.112584	DDX11	Zhang2013 ALT_ACCEPTOR, ALT_DONOR, coding, INTERNAL, intronic best transcript NM_030653
TC0800009529.hg.1	6.84	8.89	-4.13	0.000728	0.083925	PPP1R3B	protein phosphatase 1, regulatory subunit 3B
TC2000008445.hg.1	9.72	11.78	-4.16	0.002654	0.121897	FLRT3	fibronectin leucine rich transmembrane protein 3
TC0900008504.hg.1	10.53	12.6	-4.2	6.7e-05	0.037307	COL27A1	collagen, type XXVII, alpha 1
TC1600007965.hg.1	9.13	11.24	-4.32	0.006869	0.157562	MT1F	metallothionein 1F
TC0500007972.hg.1	12.83	14.95	-4.34	0.010894	0.180072	VCAN	versican
TC1100013040.hg.1	8.99	11.1	-4.34	0.002538	0.120764	TM7SF2	transmembrane 7 superfamily member 2
TC1300008109.hg.1	6.35	8.47	-4.37	0.042179	0.301354	F10	coagulation factor X
TC1200008667.hg.1	4.84	6.97	-4.38	0.011422	0.183159	HSP90B1	Transcript Identified by AceView, Entrez Gene ID(s) 7184
TC0200015349.hg.1	8.51	10.65	-4.4	0.026691	0.254995	HSPD1	heat shock 60kDa protein 1 (chaperonin)
TC0800008759.hg.1	5.74	7.92	-4.52	0.015156	0.206461	FER1L6	fer-1-like family member 6
TC1900006499.hg.1	12.7	14.89	-4.56	0.004932	0.142473	ARID3A	AT rich interactive domain 3A (BRIGHT-like)
TC0200006799.hg.1	5.3	7.49	-4.58	7e-06	0.015581	MYCN	v-myc avian myelocytomatosis viral oncogene neuroblastoma derived homolog
TC0700012230.hg.1	8.57	10.78	-4.61	0.000691	0.08277	NRCAM	neuronal cell adhesion molecule
TC1600007277.hg.1	5.69	7.91	-4.65	0.013982	0.199265	AQP8	aquaporin 8
TC0500013297.hg.1	7.83	10.06	-4.71	0.005845	0.150684	AMACR	alpha-methylacyl-CoA racemase
TC0600011590.hg.1	4.67	6.94	-4.82	0.026178	0.252933	SPDEF	SAM pointed domain containing ETS transcription factor
TC1200008176.hg.1	6.61	8.93	-5.01	0.000202	0.058413	LGR5	leucine-rich repeat containing G protein-coupled receptor 5
TC1400009299.hg.1	5.25	7.58	-5.03	0.009598	0.171968	C14orf105	chromosome 14 open reading frame 105
TC0100011945.hg.1	4.86	7.2	-5.07	0.028083	0.26063	CAPN9	calpain 9
TC2000009216.hg.1	5.99	8.35	-5.14	0.008492	0.164388	SLPI	secretory leukocyte peptidase inhibitor
TC1500008029.hg.1	6.57	8.93	-5.15	0.018688	0.222416	FAH	fumarylacetoacetate hydrolase (fumarylacetoacetase)
TC0X00010607.hg.1	8.36	10.73	-5.19	0.017037	0.215317	KLHL13	kelch-like family member 13
TC0800010382.hg.1	11.36	13.74	-5.21	0.001065	0.092683	SNAI2	snail family zinc finger 2
TC1400009214.hg.1	7.6	9.99	-5.22	0.006748	0.156525	BMP4	bone morphogenetic protein 4
TC1400008329.hg.1	3.63	6.02	-5.22	2.7e-05	0.031582	DIO3	deiodinase, iodothyronine, type III
TC0100009621.hg.1	6.79	9.18	-5.23	0.002289	0.116329	PHGDH	phosphoglycerate dehydrogenase
TC0600014031.hg.1	7.64	10.03	-5.24	0.000201	0.058413	DLL1	delta-like 1 (Drosophila)
TC0200015755.hg.1	4.68	7.08	-5.27	0.026267	0.252968	CRYBA2	crystallin beta A2
TC0300013849.hg.1	7.08	9.48	-5.27	0.000265	0.065553	ROBO2	roundabout guidance receptor 2
TC0300009789.hg.1	9.03	11.43	-5.28	5e-05	0.037307	ST6GAL1	ST6 beta-galactosamide alpha-2,6-sialyltranferase 1
TC1900010670.hg.1	4.66	7.08	-5.33	0.007345	0.15952	CLC	Charcot-Leyden crystal galectin
TC1200010490.hg.1	7.41	9.82	-5.33	0.043977	0.306249	NELL2	neural EGFL like 2
TC0X00009707.hg.1	9.16	11.58	-5.36	7e-05	0.037307	MAGED4	melanoma antigen family D4; melanoma antigen family D4B; small nucleolar RNA, H/ACA box 11D; small nucleolar RNA, H/ACA box 11E
TC0600012113.hg.1	8.38	10.81	-5.38	0.00458	0.139568	BMP5	bone morphogenetic protein 5
TC1600006483.hg.1	4.4	6.83	-5.4	0.036315	0.28617	MSLN	mesothelin
TC0X00007274.hg.1	8.84	11.28	-5.42	7.8e-05	0.038745	MAGED4B	melanoma antigen family D4B; melanoma antigen family D4; small nucleolar RNA, H/ACA box 11D
TC0300006465.hg.1	7.13	9.57	-5.43	0.001853	0.103993	LRRN1	leucine rich repeat neuronal 1
TC0200012429.hg.1	5.44	7.9	-5.5	0.014737	0.203899	PPM1B	Memczak2013 ANTISENSE, coding, INTERNAL, intronic best transcript NM_001033556
TC0500007143.hg.1	8.92	11.43	-5.67	0.000737	0.084091	SKP2	S-phase kinase-associated protein 2, E3 ubiquitin protein ligase
TC1100012685.hg.1	4.93	7.43	-5.67	0.013545	0.196554	VSIG2	V-set and immunoglobulin domain containing 2
TC0600011517.hg.1	10.65	13.16	-5.68	0.006293	0.154018	HLA-DPA1	major histocompatibility complex, class II, DP alpha 1
TC0700012870.hg.1	5.23	7.74	-5.69	0.01899	0.223927	KEL	Kell blood group, metallo-endopeptidase
TC0200014034.hg.1	4.9	7.41	-5.69	0.008205	0.163089	SCTR	secretin receptor
TC0100012469.hg.1	11.12	13.65	-5.77	0.018296	0.221636	MXRA8	matrix-remodelling associated 8
TC1700009495.hg.1	7.84	10.37	-5.77	0.002474	0.120041	P2RX1	purinergic receptor P2X, ligand gated ion channel, 1
TC1200012725.hg.1	8.82	11.37	-5.86	6e-05	0.037307	FAM101A	family with sequence similarity 101, member A
TC1400008705.hg.1	12.08	14.64	-5.93	0.00541	0.145392	SLC7A8	solute carrier family 7 (amino acid transporter light chain, L system), member 8
TC1600008005.hg.1	9.06	11.65	-6.04	7.1e-05	0.037307	ADGRG1	adhesion G protein-coupled receptor G1
TC0400012798.hg.1	8.52	11.12	-6.07	0.000265	0.065553	ADGRL3	adhesion G protein-coupled receptor L3
TC0100009969.hg.1	5.36	7.96	-6.07	1.3e-05	0.02078	RIIAD1	regulatory subunit of type II PKA R-subunit (RIIa) domain containing 1
TC0400012182.hg.1	3.55	6.2	-6.25	0.006192	0.153922	FGG	fibrinogen gamma chain
TC0900012189.hg.1	11.16	13.81	-6.28	0.001423	0.09717	TMEM141	transmembrane protein 141
TC1900007836.hg.1	8.24	10.96	-6.59	0.019487	0.225311	FXYD3	FXYD domain containing ion transport regulator 3; microRNA 6887
TC0100013061.hg.1	9.14	11.86	-6.6	0.032222	0.272663	MST1L	macrophage stimulating 1-like
TC0600011798.hg.1	5.51	8.26	-6.74	0.015246	0.206822	TFEB	transcription factor EB
TC0X00010382.hg.1	6.48	9.26	-6.87	0.018621	0.222379	BEX5	brain expressed X-linked 5
TC0800011691.hg.1	8.64	11.43	-6.89	0.018645	0.222379	ANXA13	annexin A13
TC1700011495.hg.1	4.7	7.51	-6.98	0.015285	0.206826	APOH	apolipoprotein H (beta-2-glycoprotein I)
TC1300009394.hg.1	8.5	11.32	-7.05	0.002125	0.111438	SLITRK6	SLIT and NTRK-like family, member 6
TC1800007193.hg.1	3.98	6.8	-7.07	0.007545	0.160444	SLC14A2	solute carrier family 14 (urea transporter), member 2
TC0300013520.hg.1	7.56	10.39	-7.13	0.002004	0.109099	CLDN1	claudin 1
TC0X00008040.hg.1	5.47	8.33	-7.25	0.000104	0.042225	MUM1L1	melanoma associated antigen (mutated) 1-like 1
TC0100017018.hg.1	8.17	11.08	-7.51	0.003068	0.128008	ETNK2	ethanolamine kinase 2
TC0400006540.hg.1	6.05	9.02	-7.85	0.000362	0.069259	FGFR3	fibroblast growth factor receptor 3
TC0600012544.hg.1	7.92	10.97	-8.25	0.002543	0.120764	RRAGD	Ras-related GTP binding D
TC1200012832.hg.1	3.97	7.01	-8.26	0.002673	0.122242	PAH	phenylalanine hydroxylase
TC2100008249.hg.1	12.02	15.09	-8.4	0.022025	0.236315	TFF3	trefoil factor 3
TC0800011509.hg.1	6.58	9.66	-8.47	0.006554	0.154319	CSMD3	CUB and Sushi multiple domains 3
TC0100013076.hg.1	7.37	10.47	-8.57	0.003644	0.135212	PADI2	peptidyl arginine deiminase, type II
TC1400010793.hg.1	6.76	9.89	-8.74	3.94e-07	0.002203	MIR1247	microRNA 1247
TC0800010511.hg.1	4.5	7.63	-8.75	0.019371	0.224944	SDR16C5	short chain dehydrogenase/reductase family 16C, member 5
TC0700006945.hg.1	6.74	9.89	-8.9	0.013423	0.196202	MPP6	membrane protein, palmitoylated 6
TC0500012588.hg.1	4.34	7.51	-8.99	0.032643	0.274557	HAVCR1	hepatitis A virus cellular receptor 1
TC1000008951.hg.1	4.57	7.76	-9.13	0.016398	0.211939	HABP2	hyaluronan binding protein 2
TC0300013461.hg.1	5.72	8.94	-9.29	0.042682	0.302903	MASP1	mannan-binding lectin serine peptidase 1 (C4/C2 activating component of Ra-reactive factor)
TC0X00011012.hg.1	5.38	8.63	-9.53	0.01895	0.223815	SLITRK4	SLIT and NTRK-like family, member 4
TC1600007966.hg.1	8.77	12.04	-9.67	0.002642	0.12186	MT1H	metallothionein 1H
TC0100017020.hg.1	5.14	8.42	-9.7	0.013714	0.198079	REN	renin
TC0900009905.hg.1	7.42	10.85	-10.74	0.000476	0.076692	CNTFR	ciliary neurotrophic factor receptor
TC1200010023.hg.1	7.09	10.56	-11.06	0.000814	0.087779	ERP27	endoplasmic reticulum protein 27
TSUnmapped00000392.hg.1	11.97	15.56	-12.03	0.00517	0.143835	FCGBP	Fc fragment of IgG binding protein
TC0400008165.hg.1	9.23	12.82	-12.04	0.011426	0.183159	ATOH1	atonal bHLH transcription factor 1
TC0600009353.hg.1	6.68	10.27	-12.05	0.004394	0.13941	TPD52L1	tumor protein D52-like 1
TC0400012181.hg.1	4.01	7.63	-12.31	0.046459	0.31382	FGA	fibrinogen alpha chain
TC0700011799.hg.1	7.89	11.64	-13.45	0.00286	0.124419	HEPACAM2	HEPACAM family member 2
TC0100008922.hg.1	13.11	17.06	-15.45	0.003804	0.135212	CLCA1	chloride channel accessory 1
TC1400010642.hg.1	5.2	9.28	-16.93	0.003621	0.135212	SERPINA4	serpin peptidase inhibitor, clade A (alpha-1 antiproteinase, antitrypsin), member 4
TC0900010933.hg.1	4.56	8.65	-17.01	0.005083	0.14343	CTSV	cathepsin V
TC1900010676.hg.1	8.71	12.84	-17.46	0.00715	0.159496	FCGBP	Fc fragment of IgG binding protein
TC0100016166.hg.1	5.83	9.97	-17.7	0.032079	0.272484	APOA2	apolipoprotein A-II
TC0100015477.hg.1	7.95	12.31	-20.51	0.045949	0.311897	REG4	regenerating islet-derived family, member 4
TC1000011450.hg.1	5.94	11	-33.43	0.001169	0.094757	RBP4	retinol binding protein 4, plasma
TC0100016147.hg.1	10.12	15.21	-34.21	0.00833	0.163769	ITLN1	intelectin 1 (galactofuranose binding)
TC1900007831.hg.1	5.45	11.32	-58.74	0.003296	0.130629	HPN	hepsin
TC0700006481.hg.1	4.87	10.92	-66.15	6e-06	0.015581	CYP2W1	cytochrome P450, family 2, subfamily W, polypeptide 1
TC0400009064.hg.1	5.09	11.27	-72.95	0.007283	0.15952	FGB	fibrinogen beta chain
TC1800007015.hg.1	8.8	15.84	-131.95	1.4e-05	0.02078	TTR	transthyretin
TC0100015476.hg.1	5.09	12.2	-137.77	0.026875	0.255719	HMGCS2	3-hydroxy-3-methylglutaryl-CoA synthase 2 (mitochondrial)

## Sheet: list2
Transcript Cluster ID	35-36 distal Bi-weight Avg Signal (log2)	18 weeks distal Bi-weight Avg Signal (log2)	Fold Change (linear) (group9 vs. group6)	ANOVA p-value (group9 vs. group6)	FDR p-value (group9 vs. group6)	Gene Symbol	Description
TC0200008168.hg.1	16.83	5.46	2639.78	2.2e-05	0.009778	REG1A	regenerating islet-derived 1 alpha
TC1300007256.hg.1	17.52	9.03	359.93	4.22e-07	0.00113	OLFM4	olfactomedin 4
TC0100017113.hg.1	15.07	6.83	302.77	4.14e-08	0.000222	PIGR	polymeric immunoglobulin receptor
TC0200013174.hg.1	13.13	5.06	266.99	9.43e-10	2e-05	REG3A	regenerating islet-derived 3 alpha
TC0800009432.hg.1	12.52	4.52	255.91	7.64e-07	0.001792	DEFA6	defensin, alpha 6, Paneth cell-specific
TC0800009444.hg.1	16.77	8.84	243.33	2.7e-05	0.010404	DEFA5	defensin, alpha 5, Paneth cell-specific
TC1500010796.hg.1	12.32	4.41	239.4	6.8e-05	0.014473	SYNM	synemin, intermediate filament protein
TC0200013172.hg.1	11.64	3.94	208.45	0.000247	0.026017	REG1B	regenerating islet-derived 1 beta
TC0200010847.hg.1	16.22	8.57	200.78	0.001533	0.059896	DES	desmin
TC0200011100.hg.1	15	7.58	171.43	0.043756	0.275939	ALPI	alkaline phosphatase, intestinal
TC1900007040.hg.1	17.01	10.36	100.66	0.001827	0.064287	CNN1	calponin 1, basic, smooth muscle
TC1900009404.hg.1	13.24	6.79	87.33	0.002729	0.076712	FUT6	fucosyltransferase 6 (alpha (1,3) fucosyltransferase)
TC1600009533.hg.1	16.22	9.87	81.68	0.000354	0.030664	MYH11	myosin, heavy chain 11, smooth muscle
TC0700011955.hg.1	12.33	6.31	64.8	0.010897	0.150208	CYP3A4	cytochrome P450, family 3, subfamily A, polypeptide 4
TC0700009230.hg.1	10.87	4.92	61.82	0.000447	0.033757	AKR1B10	aldo-keto reductase family 1, member B10 (aldose reductase)
TC1600009022.hg.1	12.02	6.09	60.72	5.3e-05	0.013255	TPSB2	tryptase beta 2 (gene/pseudogene); tryptase alpha/beta 1
TC0100016218.hg.1	16.32	10.55	54.73	0.000868	0.045857	RGS5	regulator of G-protein signaling 5
TC0700013483.hg.1	13.83	8.06	54.4	9e-06	0.00591	PRSS2	protease, serine, 2 (trypsin 2)
TC0900008847.hg.1	10.44	4.89	46.97	0.000193	0.023029	LCN2	lipocalin 2
TC2200007120.hg.1	14.71	9.38	40.38	0.008954	0.134905	SLC5A1	solute carrier family 5 (sodium/glucose cotransporter), member 1
TC1100007778.hg.1	10	4.73	38.58	0.019218	0.193242	MS4A18	membrane-spanning 4-domains, subfamily A, member 18
TC1200010022.hg.1	11.31	6.07	37.69	0.001391	0.057611	MGP	matrix Gla protein
TC0100016150.hg.1	10.41	5.17	37.67	5.1e-05	0.013127	ITLN2	intelectin 2
TC0400010961.hg.1	11.35	6.19	35.92	0.007239	0.121116	JCHAIN	joining chain of multimeric IgA and IgM
TC0700013472.hg.1	12.02	6.87	35.36	0.002644	0.075932	MGAM	maltase-glucoamylase
TC0500012791.hg.1	11.4	6.26	35.32	0.000669	0.040842	KCNMB1	potassium channel subfamily M regulatory beta subunit 1
TC0200014402.hg.1	14.68	9.55	35.14	0.041669	0.271152	LCT	lactase
TC0200008062.hg.1	13.75	8.78	31.41	0.002586	0.075608	ACTG2	actin, gamma 2, smooth muscle, enteric
TC1600007424.hg.1	11.69	6.74	30.84	0.017332	0.184124	ZG16	zymogen granule protein 16
TC0900009949.hg.1	15.29	10.35	30.63	0.000537	0.036883	TPM2	tropomyosin 2 (beta)
TC1600006529.hg.1	10.53	5.71	28.26	0.000935	0.046969	TPSAB1	tryptase alpha/beta 1; tryptase beta 2 (gene/pseudogene)
TC1800007037.hg.1	8.65	3.91	26.65	0.002611	0.075781	MEP1B	meprin A, beta
TC1500007409.hg.1	9.89	5.24	25.03	0.001701	0.062038	GCNT3	glucosaminyl (N-acetyl) transferase 3, mucin type
TC1500007062.hg.1	11.76	7.14	24.68	0.003735	0.089107	CKMT1B	creatine kinase, mitochondrial 1B; creatine kinase, mitochondrial 1A
TC0900011033.hg.1	17.22	12.65	23.72	0.004432	0.096604	ALDOB	aldolase B, fructose-bisphosphate
TC1500007067.hg.1	12.53	8.11	21.4	0.002606	0.075746	CKMT1A	creatine kinase, mitochondrial 1A
TC0400012641.hg.1	10.67	6.28	20.94	6e-05	0.013871	PDLIM3	PDZ and LIM domain 3
TSUnmapped00000571.hg.1	10.3	5.95	20.39	0.000612	0.039052	GREM1	gremlin 1, DAN family BMP antagonist [Source:HGNC Symbol;Acc:HGNC:2001]
TC0200014672.hg.1	9.68	5.39	19.64	0.01589	0.176854	NR4A2	nuclear receptor subfamily 4, group A, member 2
TC0700011954.hg.1	11.49	7.21	19.55	0.025657	0.219602	CYP3A7	cytochrome P450, family 3, subfamily A, polypeptide 7; CYP3A7-CYP3A51P readthrough
TC0400012173.hg.1	10.27	6	19.3	0.002228	0.071038	SFRP2	secreted frizzled-related protein 2
TC1200010050.hg.1	8.91	4.64	19.28	0.012746	0.161191	LMO3	LIM domain only 3 (rhombotin-like 2)
TC1700007919.hg.1	10.6	6.35	18.95	3.7e-05	0.011253	AOC3	amine oxidase, copper containing 3
TC0700006735.hg.1	10.72	6.53	18.24	0.032523	0.243134	SCIN	scinderin
TC0100011413.hg.1	9.28	5.11	17.94	0.04828	0.288442	CR2	complement component (3d/Epstein Barr virus) receptor 2
TC0700009231.hg.1	8.74	4.62	17.46	0.000871	0.045867	AKR1B15	aldo-keto reductase family 1, member B15
TC1400007774.hg.1	9.93	5.81	17.41	0.000255	0.026317	NRXN3	neurexin 3
TC1100011199.hg.1	10.7	6.65	16.58	0.002719	0.076712	NAALADL1	N-acetylated alpha-linked acidic dipeptidase-like 1
TC1900010856.hg.1	10.34	6.3	16.41	0.006634	0.116364	PLAUR	plasminogen activator, urokinase receptor
TC1500006788.hg.1	10.22	6.19	16.39	0.002293	0.071766	GREM1	gremlin 1, DAN family BMP antagonist
TC1200010111.hg.1	10.19	6.17	16.25	0.001391	0.057611	ABCC9	ATP binding cassette subfamily C member 9
TC0X00008826.hg.1	11.43	7.45	15.78	2.5e-05	0.010404	FLNA	Jeck2013 ANTISENSE, CDS, coding, INTERNAL, OVCODE, OVEXON best transcript NM_001110556
TC0300009122.hg.1	9.88	5.94	15.4	0.002467	0.075032	CPA3	carboxypeptidase A3 (mast cell)
TSUnmapped00000594.hg.1	11.6	7.77	14.3	0.000693	0.041227	GREM1	gremlin 1, DAN family BMP antagonist [Source:HGNC Symbol;Acc:HGNC:2001]
TC1000010878.hg.1	8.16	4.35	14.06	0.000242	0.025916	TACR2	tachykinin receptor 2
TC2000007341.hg.1	11.2	7.41	13.83	1.2e-05	0.007016	FAM83D	family with sequence similarity 83, member D
TC1000012428.hg.1	10.11	6.36	13.52	0.001477	0.059211	AKR1C3	aldo-keto reductase family 1, member C3
TC1100009169.hg.1	16.64	12.89	13.41	0.000598	0.038521	TAGLN	transgelin
TC1200012714.hg.1	8.73	5	13.28	6.9e-05	0.014473	HSPB8	heat shock 22kDa protein 8
TC0900008219.hg.1	8.64	4.91	13.27	0.008519	0.13154	NR4A3	nuclear receptor subfamily 4, group A, member 3
TC1900009443.hg.1	17.22	13.55	12.77	0.009821	0.141649	C3	complement component 3
TC0100015336.hg.1	9.38	5.71	12.66	0.016086	0.177521	BCL2L15	BCL2-like 15
TC0200008334.hg.1	8.16	4.51	12.57	0.001507	0.059644	SMYD1	SET and MYND domain containing 1
TC0100011219.hg.1	13.31	9.66	12.56	0.000758	0.043151	PPP1R12B	protein phosphatase 1, regulatory subunit 12B
TC0300012212.hg.1	16.07	12.42	12.56	0.001234	0.054459	MYLK	myosin light chain kinase
TC1200008133.hg.1	12.67	9.05	12.31	8e-06	0.005733	LYZ	lysozyme
TC0200012417.hg.1	8.57	4.99	11.96	0.040018	0.266205	ABCG5	ATP binding cassette subfamily G member 5
TC0300014032.hg.1	10.74	7.18	11.79	0.001412	0.057782	POPDC2	popeye domain containing 2
TC0700013581.hg.1	8.03	4.47	11.77	0.001119	0.052073	STEAP4	STEAP family member 4
TC0300014031.hg.1	12.28	8.75	11.5	0.000903	0.046619	CCDC80	coiled-coil domain containing 80; long intergenic non-protein coding RNA 1279
TC0400008551.hg.1	11.34	7.87	11.1	0.000106	0.017	SYNPO2	synaptopodin 2
TC1000011487.hg.1	13.95	10.51	10.84	0.000129	0.01881	SORBS1	sorbin and SH3 domain containing 1
TC0700008582.hg.1	9.9	6.5	10.62	0.032346	0.242237	SERPINE1	serpin peptidase inhibitor, clade E (nexin, plasminogen activator inhibitor type 1), member 1
TC0800011683.hg.1	9.54	6.2	10.19	2.1e-05	0.009778	FBXO32	F-box protein 32
TC0100016930.hg.1	9.3	5.96	10.14	9e-06	0.005733	LMOD1	leiomodin 1 (smooth muscle)
TC0600011474.hg.1	9.38	6.05	10.05	3.5e-05	0.011184	TNXA	tenascin XA (pseudogene)
TC0600014266.hg.1	8.92	5.6	9.96	0.000512	0.036485	TNXB	tenascin XB
TC0100017926.hg.1	8.94	5.65	9.78	0.00031	0.029126	GREM2	gremlin 2, DAN family BMP antagonist
TC0600007087.hg.1	12.3	9.02	9.68	0.000929	0.046969	CAP2	CAP, adenylate cyclase-associated protein, 2 (yeast)
TSUnmapped00000622.hg.1	8.52	5.26	9.61	0.000317	0.029224	GREM1	gremlin 1, DAN family BMP antagonist [Source:HGNC Symbol;Acc:HGNC:2001]
TC0200016770.hg.1	13.15	9.89	9.53	5.7e-05	0.013567	MIR6809	microRNA 6809; tensin 1
TC1500009281.hg.1	7.84	4.6	9.47	0.008495	0.131371	DUOX2	dual oxidase 2
TC1700006524.hg.1	12.46	9.22	9.44	0.002519	0.075209	SERPINF1	serpin peptidase inhibitor, clade F (alpha-2 antiplasmin, pigment epithelium derived factor), member 1
TC0200011138.hg.1	7.88	4.65	9.35	0.000705	0.041227	UGT1A1	UDP glucuronosyltransferase 1 family, polypeptide A1; UDP glucuronosyltransferase 1 family, polypeptide A6; UDP glucuronosyltransferase 1 family, polypeptide A4; UDP glucuronosyltransferase 1 family, polypeptide A10; UDP glucuronosyltransferase 1 family, polypeptide A8; UDP glucuronosyltransferase 1 family, polypeptide A7; UDP glucuronosyltransferase 1 family, polypeptide A5; UDP glucuronosyltran…
TC1100007780.hg.1	8.07	4.84	9.35	0.049855	0.292796	MS4A10	membrane-spanning 4-domains, subfamily A, member 10
TC0800009856.hg.1	8.21	5	9.31	0.011341	0.153171	EGR3	early growth response 3
TC1500008232.hg.1	10.19	6.98	9.23	0.002478	0.07511	ISG20	interferon stimulated exonuclease gene 20kDa
TC0900012197.hg.1	8.58	5.38	9.16	0.003936	0.092157	PTGDS	prostaglandin D2 synthase 21kDa (brain)
TC0100008807.hg.1	10.83	7.64	9.11	0.002276	0.07146	NEXN	nexilin (F actin binding protein)
TC1700010640.hg.1	12.09	8.91	9.1	0.006555	0.115789	KRT20	keratin 20, type I
TC0100016539.hg.1	9.24	6.06	9.08	5e-06	0.004245	ANGPTL1	angiopoietin like 1
TC0X00006696.hg.1	7.47	4.34	8.79	0.030283	0.235055	S100G	S100 calcium binding protein G
TC0900011305.hg.1	12.64	9.51	8.76	5.4e-05	0.013255	TNC	tenascin C
TC0100007936.hg.1	10.15	7.05	8.59	0.020839	0.200342	MFSD2A	major facilitator superfamily domain containing 2A
TC1400010390.hg.1	7.76	4.66	8.56	0.000113	0.017749	AHNAK2	AHNAK nucleoprotein 2
TC2000007864.hg.1	10.11	7.01	8.55	0.008763	0.133587	PCK1	phosphoenolpyruvate carboxykinase 1 (soluble)
TC0400007836.hg.1	8.21	5.14	8.42	0.008015	0.127617	CXCL8	chemokine (C-X-C motif) ligand 8
TC1400008919.hg.1	9.18	6.12	8.36	0.001878	0.064856	CFL2	cofilin 2 (muscle)
TC0600008350.hg.1	9.14	6.08	8.35	9e-05	0.015471	BAG2	BCL2-associated athanogene 2
TC1100012834.hg.1	7.13	4.11	8.14	0.001404	0.057662	ADAMTS8	ADAM metallopeptidase with thrombospondin type 1 motif 8
TC0300012818.hg.1	8.67	5.66	8.09	0.001531	0.059896	IGSF10	immunoglobulin superfamily, member 10
TC0200014181.hg.1	12.17	9.17	8.02	0.000221	0.024311	LIMS2	LIM and senescent cell antigen-like domains 2
TC0X00010512.hg.1	7.45	4.45	8.01	0.000493	0.035702	CHRDL1	chordin-like 1
TC1200010839.hg.1	12.09	9.1	8	0.000387	0.031733	ITGA5	integrin alpha 5
TC1700007557.hg.1	9.94	6.95	7.92	0.001157	0.052821	CCL2	chemokine (C-C motif) ligand 2
TC0X00008526.hg.1	9.49	6.51	7.87	2.8e-05	0.010429	FHL1	four and a half LIM domains 1
TC0500006613.hg.1	6.97	4.05	7.6	0.020155	0.197656	ADAMTS16	ADAM metallopeptidase with thrombospondin type 1 motif 16
TC0100016917.hg.1	16.82	13.9	7.55	2.6e-05	0.010404	CSRP1	cysteine and glycine-rich protein 1
TC0100016678.hg.1	9.98	7.07	7.5	2.2e-05	0.009778	FAM129A	family with sequence similarity 129, member A
TC1100009967.hg.1	9.71	6.81	7.47	0.00593	0.111513	PRKCDBP	protein kinase C, delta binding protein
TC1200008028.hg.1	9.94	7.06	7.39	0.000342	0.030573	MSRB3	methionine sulfoxide reductase B3
TC0500007238.hg.1	9.62	6.78	7.19	0.011194	0.1521	C7	complement component 7
TC1000010172.hg.1	11.2	8.36	7.17	0.000126	0.01881	SVIL	supervillin
TC0100016018.hg.1	9.24	6.39	7.17	0.00445	0.096604	CRABP2	cellular retinoic acid binding protein 2
TC1700010590.hg.1	11.16	8.35	7.02	0.00282	0.078199	GSDMB	gasdermin B
TC2100007032.hg.1	13.08	10.27	6.98	0.001265	0.055258	CBR1	carbonyl reductase 1
TC1100009110.hg.1	9.3	6.51	6.89	0.003127	0.082097	NNMT	nicotinamide N-methyltransferase
TC1100012308.hg.1	11.45	8.67	6.87	0.000705	0.041227	CRYAB	crystallin alpha B
TC1300006774.hg.1	6.99	4.22	6.83	0.0022	0.07086	MEDAG	mesenteric estrogen-dependent adipogenesis
TC1500009756.hg.1	9.4	6.63	6.81	0.000436	0.033307	RBPMS2	RNA binding protein with multiple splicing 2
TC2200007547.hg.1	9.31	6.54	6.81	0.001154	0.052821	TSPO	translocator protein (18kDa)
TC0100011316.hg.1	8.65	5.89	6.79	0.000721	0.041684	NFASC	neurofascin
TC1600008661.hg.1	11.93	9.18	6.72	0.005016	0.101787	CRISPLD2	cysteine-rich secretory protein LCCL domain containing 2
TC1000009737.hg.1	9.59	6.86	6.62	0.000199	0.023472	ITIH5	inter-alpha-trypsin inhibitor heavy chain family, member 5
TC1100007899.hg.1	12.86	10.14	6.61	0.000853	0.04583	RARRES3	retinoic acid receptor responder (tazarotene induced) 3
TC1700007922.hg.1	7.17	4.48	6.46	0.017863	0.18716	G6PC	glucose-6-phosphatase, catalytic subunit
TC0500012553.hg.1	7.91	5.22	6.44	0.001226	0.054459	HAND1	heart and neural crest derivatives expressed 1
TC2200009219.hg.1	10.96	8.28	6.43	0.02847	0.229012	IGLL5	immunoglobulin lambda-like polypeptide 5; microRNA 5571; immunoglobulin lambda constant 1 (Mcg marker); immunoglobulin lambda constant 2 (Kern-Oz- marker); immunoglobulin lambda variable 2-5 (pseudogene); immunoglobulin lambda variable 3-1; immunoglobulin lambda joining 1
TC0900007064.hg.1	9.96	7.28	6.42	0.000421	0.032813	DNAJB5	DnaJ (Hsp40) homolog, subfamily B, member 5
TC0400009258.hg.1	14.6	11.93	6.37	0.000244	0.026017	PALLD	palladin, cytoskeletal associated protein
TC1700007671.hg.1	10.31	7.63	6.37	0.009143	0.136388	C17orf78	chromosome 17 open reading frame 78
TC2000007251.hg.1	15.09	12.42	6.36	0.000141	0.019444	MYL9	myosin light chain 9
TC0700011842.hg.1	9.15	6.48	6.36	0.001701	0.062038	PDK4	pyruvate dehydrogenase kinase, isozyme 4
TC1900011742.hg.1	11.55	8.88	6.35	0.010606	0.147613	CEACAM6	carcinoembryonic antigen-related cell adhesion molecule 6 (non-specific cross reacting antigen)
TC0900008951.hg.1	7.41	4.74	6.34	0.000148	0.019808	HMCN2	hemicentin 2
TC1600008159.hg.1	7.39	4.73	6.32	0.00224	0.071151	HSD11B2	hydroxysteroid (11-beta) dehydrogenase 2
TC0100012675.hg.1	8.52	5.87	6.27	0.001167	0.052906	ACOT7	acyl-CoA thioesterase 7
TC0100011533.hg.1	10.54	7.9	6.24	0.017622	0.186006	ATF3	activating transcription factor 3
TC0300009033.hg.1	8.97	6.32	6.24	0.028443	0.229012	PLS1	plastin 1
TC1100011182.hg.1	7.63	5.01	6.17	0.003805	0.08979	PYGM	phosphorylase, glycogen, muscle
TC1400010648.hg.1	8	5.37	6.17	0.012757	0.16121	BDKRB1	bradykinin receptor B1
TC1100010055.hg.1	9	6.39	6.12	0.015171	0.172257	SCUBE2	signal peptide, CUB domain, EGF-like 2
TC0600007862.hg.1	10.6	7.98	6.11	0.007338	0.121946	PIM1	Pim-1 proto-oncogene, serine/threonine kinase
TC0100010571.hg.1	8.95	6.34	6.1	0.002854	0.078588	PRRX1	paired related homeobox 1
TC1000011114.hg.1	9.57	6.96	6.07	0.000412	0.032605	KCNMA1	potassium channel, calcium activated large conductance subfamily M alpha, member 1
TC0100015378.hg.1	6.95	4.35	6.05	8.3e-05	0.015039	CASQ2	calsequestrin 2 (cardiac muscle)
TC1600008301.hg.1	7.64	5.05	6.05	0.000418	0.032813	CALB2	calbindin 2
TC1100012966.hg.1	11.68	9.09	6.02	0.00036	0.030682	MICAL2	microtubule associated monooxygenase, calponin and LIM domain containing 2
TC1500010501.hg.1	12.09	9.5	6	0.000465	0.034405	RGMA	repulsive guidance molecule family member a
TC0700006890.hg.1	6.76	4.18	5.97	0.03489	0.251302	IL6	interleukin 6
TC1200011767.hg.1	8.24	5.67	5.96	0.000149	0.019808	SLC41A2	solute carrier family 41 (magnesium transporter), member 2
TC1200010874.hg.1	7.69	5.15	5.85	0.02872	0.22955	MMP19	matrix metallopeptidase 19
TC0500012238.hg.1	8.81	6.26	5.84	0.018692	0.19036	HBEGF	heparin-binding EGF-like growth factor
TC1600008577.hg.1	7.86	5.32	5.82	0.002826	0.078199	BCO1	beta-carotene oxygenase 1
TC0200010545.hg.1	11.31	8.77	5.82	0.010523	0.147128	NRP2	neuropilin 2
TC1900006494.hg.1	6.51	3.98	5.8	0.001114	0.052073	CFD	complement factor D (adipsin)
TC0X00008827.hg.1	9.64	7.11	5.8	0.00149	0.059291	FLNA	Memczak2013 ANTISENSE, CDS, coding, INTERNAL best transcript NM_001456
TC2000007929.hg.1	8.2	5.66	5.79	0.002021	0.067948	EDN3	endothelin 3
TC1100012722.hg.1	9.31	6.78	5.75	0.006281	0.113593	CDON	cell adhesion associated, oncogene regulated
TC1500007510.hg.1	15.44	12.92	5.73	7.1e-05	0.014473	TPM1	tropomyosin 1 (alpha)
TC0100011406.hg.1	14.63	12.12	5.69	6.9e-05	0.014473	CD55	CD55 molecule, decay accelerating factor for complement (Cromer blood group)
TC1500006925.hg.1	15.06	12.55	5.68	0.004616	0.098306	THBS1	thrombospondin 1
TC0X00009356.hg.1	12.88	10.39	5.61	0.00042	0.032813	TMEM47	transmembrane protein 47
TC1000012423.hg.1	15.22	12.75	5.57	0.000181	0.022418	PFKP	phosphofructokinase, platelet
TC0900012167.hg.1	13.15	10.68	5.55	0.000142	0.019444	GSN	gelsolin
TC0700012182.hg.1	11.18	8.71	5.55	0.000455	0.034116	NAMPT	nicotinamide phosphoribosyltransferase
TC0500012388.hg.1	9.29	6.83	5.5	0.001166	0.052906	DPYSL3	dihydropyrimidinase-like 3
TC1900011984.hg.1	10.91	8.46	5.49	2.2e-05	0.009778	DMPK	dystrophia myotonica-protein kinase
TC0400010750.hg.1	6.69	4.24	5.46	0.001154	0.052821	NMU	neuromedin U
TC1100011083.hg.1	10.59	8.14	5.44	0.000206	0.023702	AHNAK	AHNAK nucleoprotein
TC1400007443.hg.1	10.78	8.34	5.44	0.002108	0.069018	HSPA2	heat shock 70kDa protein 2
TC0600014316.hg.1	9.5	7.06	5.43	7.4e-05	0.0145	FILIP1	filamin A interacting protein 1
TC0200013750.hg.1	11.3	8.88	5.35	0.000534	0.036883	FHL2	four and a half LIM domains 2
TC0100016715.hg.1	8.93	6.52	5.35	0.035217	0.252282	PTGS2	prostaglandin-endoperoxide synthase 2 (prostaglandin G/H synthase and cyclooxygenase)
TC1700008635.hg.1	7.29	4.87	5.34	0.000571	0.038091	RGS9	regulator of G-protein signaling 9
TC0100015364.hg.1	9.72	7.31	5.31	0.01618	0.177521	TSPAN2	tetraspanin 2
TC1200007653.hg.1	15.56	13.15	5.31	0.048462	0.288967	NR4A1	nuclear receptor subfamily 4, group A, member 1
TC1600006658.hg.1	12.67	10.28	5.24	0.034045	0.248743	IL32	interleukin 32
TC1200006909.hg.1	9.42	7.04	5.2	0.001528	0.059896	EMP1	epithelial membrane protein 1
TC0200007200.hg.1	11.76	9.38	5.19	0.00145	0.058659	LTBP1	latent transforming growth factor beta binding protein 1
TC0700009066.hg.1	10.99	8.62	5.18	1.6e-05	0.00868	FLNC	filamin C, gamma
TC1900009405.hg.1	6.7	4.33	5.15	0.0025	0.075209	FUT3	fucosyltransferase 3 (galactoside 3(4)-L-fucosyltransferase, Lewis blood group)
TC0400011408.hg.1	13.66	11.29	5.15	0.007059	0.119586	ADH1B	alcohol dehydrogenase 1B (class I), beta polypeptide
TC0X00011194.hg.1	15.29	12.93	5.14	0.000147	0.019808	FLNA	filamin A, alpha
TC0900010482.hg.1	8.35	5.99	5.14	0.000154	0.019984	GNA14	guanine nucleotide binding protein (G protein), alpha 14
TC0600010263.hg.1	10.5	8.14	5.12	0.001269	0.055258	SMOC2	SPARC related modular calcium binding 2
TC1700008920.hg.1	10.3	7.94	5.12	0.003301	0.08417	ITGB4	integrin beta 4
TC0900010797.hg.1	13.12	10.76	5.12	0.005965	0.111542	ASPN	asporin
TC0600009545.hg.1	8.79	6.44	5.12	0.017956	0.1875	PDE7B	phosphodiesterase 7B
TC1400008056.hg.1	8.27	5.92	5.1	0.018267	0.188999	IFI27	interferon, alpha-inducible protein 27
TC0700010770.hg.1	7.49	5.15	5.07	0.01811	0.188282	SFRP4	secreted frizzled-related protein 4
TC0600013231.hg.1	10.6	8.26	5.07	0.020645	0.199747	SGK1	serum/glucocorticoid regulated kinase 1
TC0600007480.hg.1	15.6	13.26	5.06	1.3e-05	0.007563	HLA-F	major histocompatibility complex, class I, F
TC0700009236.hg.1	15.32	12.98	5.05	0.000546	0.037185	CALD1	caldesmon 1
TC2000006799.hg.1	14.66	12.33	5.02	0.00015	0.019808	DSTN	destrin (actin depolymerizing factor)
TC1400009529.hg.1	13.71	11.39	5	0.000208	0.023815	ACTN1	actinin, alpha 1; high mobility group nucleosome binding domain 1 pseudogene 3
TC1300008609.hg.1	9.92	7.6	4.99	0.014759	0.170789	DCLK1	doublecortin-like kinase 1
TC0100018309.hg.1	7.41	5.1	4.95	0.003272	0.084035	FCGR2C	Fc fragment of IgG, low affinity IIc, receptor for (CD32) (gene/pseudogene)
TC0500007901.hg.1	7.02	4.71	4.94	0.000215	0.024059	THBS4	thrombospondin 4
TC0600012132.hg.1	10.15	7.85	4.91	0.000639	0.039864	RAB23	RAB23, member RAS oncogene family
TC1400008940.hg.1	12.56	10.27	4.88	0.020962	0.20125	NFKBIA	nuclear factor of kappa light polypeptide gene enhancer in B-cells inhibitor, alpha
TC1000008056.hg.1	12.6	10.32	4.87	4.1e-05	0.011771	VCL	vinculin
TC1700007796.hg.1	12.12	9.83	4.86	0.002468	0.075032	IGFBP4	insulin like growth factor binding protein 4
TC0200016074.hg.1	8.22	5.95	4.84	0.01337	0.164367	NGEF	neuronal guanine nucleotide exchange factor
TC0300011834.hg.1	14.15	11.89	4.82	0.004993	0.101517	FILIP1L	filamin A interacting protein 1-like
TC1400007500.hg.1	7.37	5.1	4.81	0.006507	0.115428	ARG2	arginase 2
TC0500007201.hg.1	7.82	5.56	4.8	0.000203	0.023537	OSMR	oncostatin M receptor
TC0100013162.hg.1	12.2	9.94	4.79	0.003121	0.082097	PLA2G2A	phospholipase A2, group IIA (platelets, synovial fluid)
TC0700013050.hg.1	10.22	7.96	4.78	0.000571	0.038091	KCNH2	potassium channel, voltage gated eag related subfamily H, member 2
TC1100009561.hg.1	8.54	6.28	4.78	0.010022	0.1433	NTM	neurotrimin
TC0300008355.hg.1	9.31	7.06	4.76	0.003952	0.092237	BOC	BOC cell adhesion associated, oncogene regulated
TC0100013129.hg.1	6.88	4.63	4.74	0.006891	0.118439	AKR7A3	aldo-keto reductase family 7, member A3 (aflatoxin aldehyde reductase)
TC2200007083.hg.1	9.02	6.79	4.7	0.014162	0.168553	INPP5J	inositol polyphosphate-5-phosphatase J
TC1200007359.hg.1	8.34	6.11	4.69	0.006973	0.118986	CNTN1	contactin 1
TC0300014083.hg.1	8.05	5.82	4.68	0.012963	0.162559	DGKG	diacylglycerol kinase gamma
TC0100007645.hg.1	9.44	7.21	4.66	3e-06	0.003335	TINAGL1	tubulointerstitial nephritis antigen-like 1
TC1600006525.hg.1	9.25	7.03	4.66	0.001459	0.058853	CACNA1H	calcium channel, voltage-dependent, T type, alpha 1H subunit
TC1000012522.hg.1	9.19	6.97	4.66	0.001812	0.064144	BEND7	BEN domain containing 7
TC1300008010.hg.1	11.38	9.16	4.66	0.024772	0.216421	COL4A2	collagen, type IV, alpha 2
TC0300006618.hg.1	7.59	5.38	4.64	0.00303	0.081145	SYN2	synapsin II
TC1200010559.hg.1	13.28	11.07	4.64	0.013826	0.166778	VDR	vitamin D (1,25- dihydroxyvitamin D3) receptor
TC1000011370.hg.1	16.83	14.63	4.58	0.000671	0.040842	ACTA2	actin, alpha 2, smooth muscle, aorta
TC1400010721.hg.1	11.63	9.44	4.57	0.013066	0.16283	PSME2	proteasome activator subunit 2; microRNA 7703
TC0800006873.hg.1	6.92	4.74	4.55	0.019233	0.193305	PDGFRL	platelet-derived growth factor receptor-like
TC2200008507.hg.1	6.58	4.4	4.54	0.039753	0.265612	SLC5A4	solute carrier family 5 (glucose activated ion channel), member 4
TC0600014217.hg.1	11.53	9.35	4.53	0.007029	0.119209	SERPINB1	serpin peptidase inhibitor, clade B (ovalbumin), member 1
TC0900012139.hg.1	10.2	8.03	4.51	0.000863	0.04583	PGM5	phosphoglucomutase 5
TC1600008643.hg.1	9.66	7.5	4.49	0.000902	0.046619	WFDC1	WAP four-disulfide core domain 1
TC0600008678.hg.1	8.36	6.19	4.49	0.01908	0.192717	MRAP2	melanocortin 2 receptor accessory protein 2
TC1100011259.hg.1	6.74	4.58	4.47	0.028547	0.229012	FOSL1	FOS-like antigen 1
TC1100007273.hg.1	11.73	9.57	4.46	0.00298	0.080435	CD44	CD44 molecule (Indian blood group)
TC0600011553.hg.1	8.54	6.39	4.44	0.001262	0.05522	BAK1	BCL2-antagonist/killer 1
TC0200016597.hg.1	8.06	5.92	4.41	0.002871	0.078778	SPEG	SPEG complex locus
TC0200007536.hg.1	6.96	4.82	4.41	0.045369	0.279781	GTF2A1L	general transcription factor IIA 1-like; STON1-GTF2A1L readthrough; stonin 1
TC1400010033.hg.1	8.4	6.27	4.4	0.001588	0.060914	ASB2	ankyrin repeat and SOCS box containing 2
TC2200008888.hg.1	6.38	4.25	4.38	1e-05	0.006095	A4GALT	alpha 1,4-galactosyltransferase
TC0600011562.hg.1	8.58	6.45	4.36	0.00166	0.061383	LEMD2	LEM domain containing 2
TC0400010242.hg.1	11.51	9.38	4.36	0.033418	0.247157	PPARGC1A	peroxisome proliferator-activated receptor gamma, coactivator 1 alpha
TC0900011565.hg.1	11.21	9.09	4.35	0.004127	0.093851	ANGPTL2	angiopoietin like 2
TC0100011262.hg.1	7.62	5.5	4.35	0.006159	0.112977	PRELP	proline/arginine-rich end leucine-rich repeat protein
TC0600009597.hg.1	14.17	12.06	4.33	0.048452	0.288967	TNFAIP3	tumor necrosis factor, alpha-induced protein 3
TC0400007104.hg.1	6.53	4.42	4.3	0.007468	0.122744	SLC34A2	solute carrier family 34 (type II sodium/phosphate cotransporter), member 2
TC0100011414.hg.1	7.63	5.53	4.3	0.038648	0.262736	CR1	complement component (3b/4b) receptor 1 (Knops blood group)
TC1600007819.hg.1	7.69	5.6	4.26	8.2e-05	0.015039	NKD1	naked cuticle homolog 1 (Drosophila)
TC1100012520.hg.1	10.65	8.56	4.26	0.002601	0.075746	MCAM	melanoma cell adhesion molecule; microRNA 6756
TC1100013221.hg.1	11.21	9.12	4.25	0.035357	0.252452	CASP1	caspase 1
TC0600009862.hg.1	12.46	10.38	4.24	0.001749	0.062595	AKAP12	A kinase (PRKA) anchor protein 12
TC0200016648.hg.1	9.1	7.02	4.21	0.001088	0.051475	CDC42EP3	CDC42 effector protein (Rho GTPase binding) 3
TC0500010639.hg.1	7.46	5.4	4.18	0.001029	0.049788	CCL28	chemokine (C-C motif) ligand 28
TC1700006735.hg.1	6.45	4.39	4.17	0.0006	0.038521	SLC2A4	solute carrier family 2 (facilitated glucose transporter), member 4
TC1900006646.hg.1	6.89	4.83	4.16	0.003201	0.082826	GIPC3	GIPC PDZ domain containing family, member 3
TC0700006913.hg.1	8.36	6.31	4.15	0.012528	0.159418	GPNMB	glycoprotein (transmembrane) nmb
TC0100015866.hg.1	8.47	6.42	4.12	0.000947	0.047314	S100A4	S100 calcium binding protein A4
TC1900011084.hg.1	9.12	7.08	4.1	0.003121	0.082097	DBP	D site of albumin promoter (albumin D-box) binding protein
TC0300008847.hg.1	8.42	6.4	4.07	4.1e-05	0.011771	ACKR4	atypical chemokine receptor 4
TC0100018485.hg.1	7.45	5.43	4.07	0.005925	0.111513	ADAMTSL4-AS1	ADAMTSL4 antisense RNA 1
TC0600013228.hg.1	7.71	5.7	4.03	0.025053	0.217808	SLC2A12	solute carrier family 2 (facilitated glucose transporter), member 12
TC0600011508.hg.1	10.89	8.88	4.02	0.000247	0.026017	TAP1	transporter 1, ATP-binding cassette, sub-family B (MDR/TAP)
TC0300013842.hg.1	8.93	6.93	4	0.000336	0.030337	SLMAP	sarcolemma associated protein
TC0600014110.hg.1	11.45	9.45	4	0.003999	0.09269	PSMB9	proteasome subunit beta 9
TC1900011030.hg.1	6.58	4.59	3.98	0.003342	0.084329	SLC8A2	solute carrier family 8 (sodium/calcium exchanger), member 2
TC0X00008034.hg.1	5.99	4	3.97	0.000912	0.046619	NRK	Nik related kinase
TC0300011516.hg.1	10.58	8.59	3.96	9e-06	0.005733	EIF4E3	eukaryotic translation initiation factor 4E family member 3
TC0100009558.hg.1	10.69	8.71	3.96	0.000127	0.01881	PTGFRN	prostaglandin F2 receptor inhibitor
TC1000009930.hg.1	9.42	7.44	3.96	0.000526	0.036832	HACD1	3-hydroxyacyl-CoA dehydratase 1
TC0400009543.hg.1	8.79	6.81	3.96	0.004345	0.096057	TLR3	toll-like receptor 3
TC2000009250.hg.1	11.09	9.11	3.94	0.022041	0.205452	PLTP	phospholipid transfer protein
TC0100006982.hg.1	11.43	9.46	3.92	0.001485	0.059211	EFHD2	EF-hand domain family member D2
TC1700009393.hg.1	6.84	4.87	3.91	0.000825	0.045289	RILP	Rab interacting lysosomal protein
TC0100018484.hg.1	13.47	11.5	3.9	0.027532	0.226423	MCL1	myeloid cell leukemia 1
TC0200009955.hg.1	10.44	8.49	3.88	0.001859	0.064691	CYBRD1	cytochrome b reductase 1
TC1700010604.hg.1	7.34	5.39	3.87	8e-05	0.015039	NR1D1	nuclear receptor subfamily 1, group D, member 1
TC1200012570.hg.1	10.49	8.54	3.86	0.000519	0.036756	CACNA1C	calcium channel, voltage-dependent, L type, alpha 1C subunit
TC0200009662.hg.1	8.15	6.2	3.86	0.026963	0.223889	TNFAIP6	tumor necrosis factor, alpha-induced protein 6
TC0300013962.hg.1	8.43	6.49	3.84	0.000337	0.030337	ANO10	anoctamin 10
TC1100007030.hg.1	10.14	8.2	3.84	0.000436	0.033307	NAV2	neuron navigator 2
TC0500012977.hg.1	9.66	7.73	3.83	0.003585	0.086814	PDLIM7	PDZ and LIM domain 7 (enigma)
TC0100011267.hg.1	15.31	13.37	3.82	0.001944	0.066282	ATP2B4	ATPase, Ca++ transporting, plasma membrane 4
TC0300013513.hg.1	5.86	3.93	3.82	0.004399	0.096264	P3H2	prolyl 3-hydroxylase 2
TC1400006853.hg.1	7.83	5.91	3.81	0.000339	0.030389	AKAP6	A kinase (PRKA) anchor protein 6
TC0100016339.hg.1	15.02	13.08	3.81	0.006908	0.118439	DPT	dermatopontin
TC0100015925.hg.1	9.56	7.63	3.81	0.014777	0.170837	KCNN3	potassium channel, calcium activated intermediate/small conductance subfamily N alpha, member 3
TC0200013916.hg.1	7.26	5.33	3.8	0.024623	0.215824	IL1B	interleukin 1 beta
TC0500009072.hg.1	8.07	6.15	3.79	3e-05	0.010538	PPARGC1B	peroxisome proliferator-activated receptor gamma, coactivator 1 beta
TC0100007832.hg.1	9.58	7.67	3.77	0.000139	0.019444	ZC3H12A	zinc finger CCCH-type containing 12A; microRNA 6732
TC1800006731.hg.1	8.69	6.78	3.76	0.003526	0.086243	TUBB6	tubulin, beta 6 class V
TC0500013384.hg.1	7.39	5.48	3.76	0.012039	0.156971	PPP2R2B	protein phosphatase 2, regulatory subunit B, beta
TC1000009090.hg.1	7.54	5.64	3.75	0.000172	0.021603	BAG3	BCL2-associated athanogene 3
TC1900010513.hg.1	10.75	8.85	3.75	0.001821	0.064224	COX7A1	cytochrome c oxidase subunit VIIa polypeptide 1 (muscle)
TC0200013311.hg.1	7.06	5.16	3.74	0.004649	0.098636	REEP1	receptor accessory protein 1
TC0300012813.hg.1	9.33	7.43	3.73	0.003622	0.087476	P2RY14	purinergic receptor P2Y, G-protein coupled, 14
TC0200007895.hg.1	7.15	5.26	3.73	0.022589	0.207773	PLEK	pleckstrin
TC0300012900.hg.1	11.33	9.44	3.72	0.000578	0.038094	TIPARP	Memczak2013 ANTISENSE, CDS, coding, INTERNAL best transcript NM_001184717
TC1700011815.hg.1	13.05	11.16	3.7	0.001431	0.058001	MXRA7	matrix-remodelling associated 7
TC0100011064.hg.1	7.79	5.9	3.7	0.001635	0.061111	CFH	complement factor H
TC0100008341.hg.1	6.36	4.48	3.7	0.002653	0.075966	PODN	podocan
TC1200007769.hg.1	9.08	7.19	3.7	0.016636	0.179841	PDE1B	phosphodiesterase 1B, calmodulin-dependent
TC0200012656.hg.1	7.65	5.76	3.7	0.040906	0.269066	EFEMP1	EGF containing fibulin-like extracellular matrix protein 1
TC1200008795.hg.1	10.2	8.32	3.67	0.000227	0.024809	ACACB	acetyl-CoA carboxylase beta
TC2000006861.hg.1	13.45	11.57	3.67	0.000327	0.029962	RIN2	Ras and Rab interactor 2
TC0300010770.hg.1	8.29	6.41	3.67	0.035145	0.252276	CSRNP1	cysteine-serine-rich nuclear protein 1
TC1900010494.hg.1	10.49	8.62	3.66	0.004124	0.093851	HSPB6	heat shock protein, alpha-crystallin-related, B6
TC0100010152.hg.1	13.06	11.2	3.64	0.012964	0.162559	LMNA	lamin A/C
TC0100018403.hg.1	12.26	10.4	3.63	0.019078	0.192717	ERRFI1	ERBB receptor feedback inhibitor 1
TC1600011378.hg.1	13.89	12.03	3.62	0.002174	0.070437	MVP	major vault protein; PAXIP1 associated glutamate-rich protein 1
TC0900007576.hg.1	11.82	9.96	3.62	0.006742	0.117305	ANXA1	annexin A1
TC1900010895.hg.1	6.13	4.28	3.61	0.001719	0.062468	CEACAM20	carcinoembryonic antigen-related cell adhesion molecule 20
TC0500013227.hg.1	6.98	5.14	3.59	0.007217	0.12105	CDC42SE2	CDC42 small effector 2
TC0600008875.hg.1	5.86	4.02	3.59	0.025622	0.219602	FHL5	four and a half LIM domains 5
TC1400010707.hg.1	5.75	3.92	3.56	0.016965	0.181904	KIAA0125	KIAA0125
TC1400009194.hg.1	11.66	9.84	3.53	0.002754	0.077111	FERMT2	fermitin family member 2
TC2100007420.hg.1	8.91	7.09	3.53	0.012796	0.161344	COL18A1	collagen, type XVIII, alpha 1
TC0200014771.hg.1	9.65	7.84	3.52	0.035465	0.25271	FAP	fibroblast activation protein alpha
TC1900009350.hg.1	5.74	3.93	3.51	0.001683	0.061687	PLIN4	perilipin 4
TC0400006987.hg.1	13.27	11.47	3.5	0.000384	0.031733	LAP3	leucine aminopeptidase 3
TC0900010366.hg.1	7.93	6.13	3.49	0.000621	0.039368	KLF9	Kruppel-like factor 9
TC2100007208.hg.1	8.67	6.86	3.49	0.034118	0.248816	MX1	MX dynamin-like GTPase 1
TC0100009181.hg.1	7.11	5.32	3.47	0.001124	0.052082	PLPPR4	phospholipid phosphatase related 4
TC0700012797.hg.1	12.47	10.67	3.47	0.011481	0.153713	PARP12	poly(ADP-ribose) polymerase family member 12
TC0500013089.hg.1	7.25	5.46	3.47	0.021782	0.204037	GFPT2	glutamine-fructose-6-phosphate transaminase 2
TC1900009134.hg.1	8.25	6.46	3.46	0.000542	0.037125	SBNO2	strawberry notch homolog 2 (Drosophila)
TC1700008238.hg.1	5.77	3.99	3.45	3.2e-05	0.010583	SGCA	sarcoglycan alpha
TC1000006652.hg.1	9.08	7.29	3.45	0.006455	0.115086	PFKFB3	6-phosphofructo-2-kinase/fructose-2,6-biphosphatase 3
TC1900006588.hg.1	9.76	7.97	3.45	0.007246	0.121138	GADD45B	growth arrest and DNA-damage-inducible, beta
TC1100006879.hg.1	11.73	9.94	3.44	0.000196	0.02318	PARVA	parvin, alpha
TC1700007127.hg.1	8.01	6.23	3.44	0.008261	0.129522	LGALS9C	lectin, galactoside-binding, soluble, 9C; lectin, galactoside-binding, soluble, 9B
TC0100006997.hg.1	9.04	7.26	3.43	0.005566	0.108332	SLC25A34	solute carrier family 25, member 34
TC1000012169.hg.1	6.76	4.99	3.42	0.000646	0.040162	ADAM12	ADAM metallopeptidase domain 12
TC0600010853.hg.1	6.61	4.84	3.42	0.001559	0.060442	GFOD1	glucose-fructose oxidoreductase domain containing 1
TC0900008653.hg.1	7.69	5.92	3.42	0.007365	0.12207	MORN5	MORN repeat containing 5
TC0600014105.hg.1	11.41	9.64	3.42	0.010631	0.147774	C2	complement component 2
TC0800009819.hg.1	10.09	8.32	3.41	0.023737	0.212885	DOK2	docking protein 2
TC0100016199.hg.1	10.73	8.96	3.41	0.033775	0.248083	OLFML2B	olfactomedin like 2B
TC2100007821.hg.1	13.34	11.57	3.41	0.038486	0.262192	ADAMTS1	ADAM metallopeptidase with thrombospondin type 1 motif 1
TC0600007084.hg.1	7.26	5.49	3.4	0.020164	0.197656	RBM24	RNA binding motif protein 24
TC0400012972.hg.1	9.84	8.08	3.38	0.004437	0.096604	RNF150	ring finger protein 150
TC0900010063.hg.1	7.95	6.2	3.37	0.020212	0.197818	CNTNAP3	contactin associated protein-like 3
TC0100008631.hg.1	9.98	8.23	3.37	0.043668	0.275709	SGIP1	SH3-domain GRB2-like (endophilin) interacting protein 1
TC0200016651.hg.1	6.41	4.66	3.36	0.013083	0.16283	CYP1B1	cytochrome P450, family 1, subfamily B, polypeptide 1
TC1100012444.hg.1	10.47	8.73	3.35	0.001333	0.056723	PCSK7	proprotein convertase subtilisin/kexin type 7
TC1000011445.hg.1	9.12	7.38	3.34	0.000842	0.045825	MYOF	myoferlin
TC1200007365.hg.1	5.46	3.73	3.33	0.000904	0.046619	PDZRN4	PDZ domain containing ring finger 4
TC0100007449.hg.1	9.52	7.79	3.32	0.039611	0.265522	SH3BGRL3	SH3 domain binding glutamate-rich protein like 3
TC1900009431.hg.1	10.29	8.56	3.31	5.9e-05	0.013838	SLC25A23	solute carrier family 25 (mitochondrial carrier; phosphate carrier), member 23
TC2000008267.hg.1	10.81	9.08	3.31	0.001123	0.052082	RASSF2	Ras association (RalGDS/AF-6) domain family member 2
TC0100006725.hg.1	8.53	6.8	3.31	0.003506	0.086052	PER3	period circadian clock 3
TC1200012610.hg.1	8.52	6.79	3.3	0.002744	0.077031	SSPN	sarcospan
TC1200012592.hg.1	12.35	10.62	3.3	0.005061	0.102359	C1S	complement component 1, s subcomponent
TC0600013998.hg.1	12.42	10.7	3.3	0.033925	0.248418	THBS2	thrombospondin 2
TC0700008090.hg.1	14.96	13.25	3.28	0.00037	0.030968	HSPB1	heat shock 27kDa protein 1
TC0200015314.hg.1	9.1	7.39	3.28	0.010629	0.147774	STK17B	serine/threonine kinase 17b
TSUnmapped00000211.hg.1	6.73	5.02	3.28	0.014053	0.168014	SERTAD4	SERTA domain containing 4
TC0800008801.hg.1	11.72	10	3.28	0.021646	0.204011	TRIB1	tribbles pseudokinase 1
TC0400009518.hg.1	11.16	9.45	3.27	0.002884	0.078997	SLC25A4	solute carrier family 25 (mitochondrial carrier; adenine nucleotide translocator), member 4
TC1900008824.hg.1	12.25	10.54	3.26	0.021316	0.202847	MYADM	myeloid-associated differentiation marker
TC1700008933.hg.1	6.48	4.78	3.25	0.001615	0.061111	GALR2	galanin receptor 2
TC0400009086.hg.1	10.8	9.11	3.24	0.007825	0.125755	GUCY1A3	guanylate cyclase 1, soluble, alpha 3
TC1900011770.hg.1	7.58	5.89	3.24	0.035413	0.252452	C5AR1	complement component 5a receptor 1
TC2200008592.hg.1	7.88	6.2	3.22	0.004561	0.097822	APOL2	apolipoprotein L, 2
TC1900009076.hg.1	7.86	6.17	3.22	0.02339	0.211499	PLPP2	phospholipid phosphatase 2
TC0900008949.hg.1	9.19	7.51	3.21	0.007496	0.122917	NCS1	neuronal calcium sensor 1
TC0100018307.hg.1	7.37	5.69	3.2	0.011075	0.151399	ACKR1	atypical chemokine receptor 1 (Duffy blood group)
TC2200007014.hg.1	6.96	5.28	3.19	0.000399	0.032146	GAS2L1	growth arrest-specific 2 like 1
TC0900008150.hg.1	8.31	6.63	3.19	0.001846	0.064599	TMOD1	tropomodulin 1
TC1700012216.hg.1	11.73	10.06	3.19	0.009396	0.138472	LGALS9	lectin, galactoside-binding, soluble, 9
TC0800011132.hg.1	7.83	6.16	3.19	0.03741	0.259246	GEM	GTP binding protein overexpressed in skeletal muscle
TC1200007146.hg.1	9.63	7.96	3.18	0.001023	0.049773	STK38L	serine/threonine kinase 38 like
TC1200010110.hg.1	6.75	5.08	3.18	0.001634	0.061111	KCNJ8	potassium channel, inwardly rectifying subfamily J, member 8
TC0300009324.hg.1	8.94	7.27	3.18	0.011979	0.156756	IQCJ	IQ motif containing J; schwannomin interacting protein 1; IQCJ-SCHIP1 readthrough
TC1000012108.hg.1	11.87	10.2	3.18	0.013597	0.165602	CPXM2	carboxypeptidase X (M14 family), member 2
TC1200012744.hg.1	8.74	7.07	3.18	0.020825	0.200342	C1R	complement component 1, r subcomponent
TC1400009922.hg.1	8.6	6.94	3.17	5.3e-05	0.013255	PTPN21	protein tyrosine phosphatase, non-receptor type 21
TC0500007826.hg.1	8.51	6.85	3.17	0.002184	0.070647	IQGAP2	IQ motif containing GTPase activating protein 2
TC1700011574.hg.1	7.94	6.27	3.17	0.006239	0.113277	ABCA8	ATP binding cassette subfamily A member 8
TC0100010387.hg.1	10.71	9.04	3.17	0.0112	0.1521	DDR2	discoidin domain receptor tyrosine kinase 2
TC1200010229.hg.1	6.7	5.03	3.16	2.9e-05	0.010519	PTHLH	parathyroid hormone-like hormone
TC0700007925.hg.1	7	5.34	3.15	0.001156	0.052821	WBSCR17	Williams-Beuren syndrome chromosome region 17
TC0200007458.hg.1	15.04	13.39	3.14	7.8e-05	0.015003	EPAS1	endothelial PAS domain protein 1
TC1900011382.hg.1	12.72	11.07	3.13	0.024759	0.216394	MYADM	Memczak2013 ANTISENSE, CDS, coding, INTERNAL best transcript NM_001020819
TC0600010825.hg.1	9.23	7.58	3.13	0.045148	0.279217	ADTRP	androgen-dependent TFPI-regulating protein
TC0600013757.hg.1	11.96	10.32	3.12	0.00035	0.030664	SOD2	superoxide dismutase 2, mitochondrial
TC0100018451.hg.1	10.31	8.68	3.11	0.000447	0.033757	GBP2	guanylate binding protein 2, interferon-inducible
TC1200009834.hg.1	5.63	3.99	3.11	0.010914	0.150247	MFAP5	microfibrillar associated protein 5
TC1700012110.hg.1	7.98	6.35	3.1	0.005334	0.105541	SECTM1	secreted and transmembrane 1
TC1300008249.hg.1	7.2	5.57	3.1	0.01627	0.178043	GJB2	gap junction protein beta 2
TC0100013028.hg.1	8.13	6.5	3.1	0.024062	0.213941	EPHA2	EPH receptor A2
TC0200011023.hg.1	10.28	8.65	3.09	0.014511	0.170055	SP100	SP100 nuclear antigen
TC1700009500.hg.1	9.8	8.18	3.08	0.01285	0.161835	ZZEF1	zinc finger, ZZ-type with EF-hand domain 1
TC1200011246.hg.1	8.16	6.53	3.08	0.013311	0.164156	PTPRR	protein tyrosine phosphatase, receptor type, R
TC0400012078.hg.1	10.04	8.42	3.06	0.003569	0.086742	NR3C2	nuclear receptor subfamily 3, group C, member 2
TC0400008977.hg.1	13.76	12.15	3.06	0.007348	0.121946	MAB21L2	mab-21-like 2 (C. elegans)
TC1000011040.hg.1	12.04	10.44	3.05	4.1e-05	0.011771	CAMK2G	calcium/calmodulin-dependent protein kinase II gamma
TC1200011870.hg.1	9.05	7.44	3.05	0.00608	0.112464	KCTD10	potassium channel tetramerization domain containing 10
TC1700012274.hg.1	8.39	6.78	3.05	0.007467	0.122744	ITGB3	integrin beta 3
TC0X00010515.hg.1	7.35	5.74	3.05	0.02551	0.219294	CAPN6	calpain 6
TC1700010723.hg.1	11.01	9.41	3.04	0.001165	0.052906	PTRF	polymerase I and transcript release factor
TC0300011423.hg.1	11.06	9.45	3.04	0.028385	0.228986	LRIG1	leucine-rich repeats and immunoglobulin-like domains 1
TC1100012134.hg.1	6.95	5.35	3.03	0.024067	0.213941	MMP12	matrix metallopeptidase 12
TC0700012043.hg.1	11.66	10.06	3.03	0.049514	0.292179	CLDN15	claudin 15
TC0300009282.hg.1	11.3	9.71	3.02	0.001743	0.062521	TIPARP	TCDD-inducible poly(ADP-ribose) polymerase
TC0200010264.hg.1	12.59	10.99	3.02	0.011305	0.152783	MFSD6	major facilitator superfamily domain containing 6
TC0600014275.hg.1	7.16	5.57	3.01	0.014017	0.167814	TAP2	transporter 2, ATP-binding cassette, sub-family B (MDR/TAP)
TC1200011567.hg.1	9.23	7.64	3.01	0.023329	0.211215	TMCC3	transmembrane and coiled-coil domain family 3; microRNA 7844
TC0400012621.hg.1	6.22	4.64	3	0.009369	0.138472	ACSL1	acyl-CoA synthetase long-chain family member 1
TC2100008030.hg.1	9.44	7.85	3	0.011977	0.156756	RCAN1	regulator of calcineurin 1
TC0400007276.hg.1	11.07	9.49	3	0.022065	0.205579	KLHL5	kelch-like family member 5
TC1200011367.hg.1	13.18	11.6	2.99	0.001572	0.060555	PPP1R12A	protein phosphatase 1, regulatory subunit 12A
TC0100010281.hg.1	8.05	6.47	2.99	0.010985	0.150734	ATP1A2	ATPase, Na+/K+ transporting, alpha 2 polypeptide
TC1200008005.hg.1	8.3	6.72	2.98	0.000156	0.020016	RASSF3	Ras association (RalGDS/AF-6) domain family member 3
TC2000009388.hg.1	11.01	9.43	2.98	0.035167	0.252282	PTGIS	prostaglandin I2 (prostacyclin) synthase
TC1700011234.hg.1	11.59	10.02	2.97	0.00285	0.078579	CUEDC1	CUE domain containing 1
TC0900007457.hg.1	11.35	9.79	2.96	0.020162	0.197656	CNTNAP3P2	contactin associated protein-like 3 pseudogene 2; contactin associated protein-like 3
TC1300006770.hg.1	10.58	9.03	2.95	0.013122	0.163062	ALOX5AP	arachidonate 5-lipoxygenase-activating protein
TC1600006652.hg.1	10.13	8.57	2.95	0.02729	0.225121	TNFRSF12A	tumor necrosis factor receptor superfamily, member 12A
TC0500013039.hg.1	7.91	6.35	2.94	0.03901	0.264021	ADAMTS2	ADAM metallopeptidase with thrombospondin type 1 motif 2
TC0500007231.hg.1	8.84	7.28	2.93	0.004692	0.098827	PTGER4	prostaglandin E receptor 4 (subtype EP4)
TC0200008627.hg.1	11.6	10.04	2.93	0.007859	0.126076	NPAS2	neuronal PAS domain protein 2
TC1700010050.hg.1	8.67	7.12	2.92	0.01151	0.153714	LGALS9B	lectin, galactoside-binding, soluble, 9B
TC0700013420.hg.1	10.03	8.48	2.92	0.013986	0.167677	ARPC1B	actin related protein 2/3 complex subunit 1B
TC0500013064.hg.1	10.37	8.82	2.92	0.037916	0.26049	MGAT4B	mannosyl (alpha-1,3-)-glycoprotein beta-1,4-N-acetylglucosaminyltransferase, isozyme B
TC0100010543.hg.1	13.97	12.43	2.91	0.011494	0.153714	ATP1B1	ATPase, Na+/K+ transporting, beta 1 polypeptide
TC0300013918.hg.1	9	7.47	2.89	0.000868	0.045857	SLC51A	solute carrier family 51, alpha subunit
TC0400012473.hg.1	6.26	4.73	2.89	0.017632	0.186013	GPM6A	glycoprotein M6A
TC2200008186.hg.1	10.42	8.9	2.86	0.000102	0.01668	CHCHD10	coiled-coil-helix-coiled-coil-helix domain containing 10
TC0700007370.hg.1	10.99	9.48	2.86	0.023734	0.212885	AEBP1	AE binding protein 1; microRNA 4649
TC1500008955.hg.1	6.25	4.74	2.85	4.7e-05	0.012597	FMN1	formin 1
TC1100012583.hg.1	8	6.49	2.85	0.00245	0.074734	BLID	BH3-like motif containing, cell death inducer; mir-100-let-7a-2 cluster host gene
TC1700009954.hg.1	10.34	8.84	2.84	3.27e-08	0.000222	TOM1L2	target of myb1 like 2 membrane trafficking protein
TC1500008245.hg.1	12.64	11.14	2.84	6e-06	0.004672	ABHD2	abhydrolase domain containing 2
TC1600007312.hg.1	11.51	10	2.84	0.000652	0.040227	IL4R	interleukin 4 receptor
TC2200006827.hg.1	7.3	5.79	2.84	0.009191	0.136758	GNAZ	guanine nucleotide binding protein (G protein), alpha z polypeptide
TC0200008675.hg.1	6.15	4.64	2.84	0.023517	0.212134	IL18RAP	interleukin 18 receptor accessory protein
TC2200008346.hg.1	8.51	7	2.84	0.027698	0.22718	MN1	meningioma (disrupted in balanced translocation) 1
TC1100007684.hg.1	9.64	8.14	2.83	0.022974	0.209761	SERPING1	serpin peptidase inhibitor, clade G (C1 inhibitor), member 1
TC0400010785.hg.1	14.52	13.02	2.82	0.005811	0.110583	IGFBP7	insulin like growth factor binding protein 7
TC0900011120.hg.1	10.44	8.95	2.82	0.017763	0.186959	KLF4	Kruppel-like factor 4 (gut)
TC1200007892.hg.1	11.61	10.12	2.81	0.002642	0.075932	ARHGEF25	Rho guanine nucleotide exchange factor 25
TC0100018572.hg.1	6.73	5.24	2.81	0.039391	0.265026	LYPD8	LY6/PLAUR domain containing 8
TC1700012353.hg.1	7.73	6.24	2.81	0.048779	0.289971	PER1	period circadian clock 1; microRNA 6883
TC0500011875.hg.1	8.42	6.93	2.8	2e-05	0.009778	PPIC	peptidylprolyl isomerase C (cyclophilin C)
TC1100009043.hg.1	7.59	6.11	2.8	0.000845	0.04583	DIXDC1	DIX domain containing 1
TC0300006847.hg.1	9.07	7.58	2.8	0.001617	0.061111	NR1D2	nuclear receptor subfamily 1, group D, member 2
TC0100017491.hg.1	11.99	10.51	2.8	0.003967	0.092391	ENAH	enabled homolog (Drosophila)
TC1700009546.hg.1	7.45	5.96	2.8	0.017582	0.185944	SLC52A1	solute carrier family 52 (riboflavin transporter), member 1
TC0200008507.hg.1	7.87	6.39	2.8	0.019499	0.194338	ARID5A	AT rich interactive domain 5A (MRF1-like)
TC1400006663.hg.1	12.11	10.63	2.79	0.000212	0.024035	LRP10	LDL receptor related protein 10
TC1100011797.hg.1	5.94	4.46	2.79	0.003793	0.08979	RAB30	RAB30, member RAS oncogene family
TC0900010773.hg.1	8.54	7.06	2.79	0.049098	0.290738	ROR2	receptor tyrosine kinase-like orphan receptor 2
TC0X00008230.hg.1	10.8	9.33	2.78	0.000386	0.031733	IL13RA1	interleukin 13 receptor, alpha 1
TC1600009865.hg.1	9.57	8.1	2.78	0.007921	0.126499	NUPR1	nuclear protein 1, transcriptional regulator
TC0200016471.hg.1	11.34	9.86	2.78	0.011685	0.154893	MXD1	MAX dimerization protein 1
TC1100006598.hg.1	6.62	5.15	2.78	0.013997	0.167719	SLC22A18	solute carrier family 22, member 18
TC0600010609.hg.1	9.9	8.42	2.78	0.037578	0.26004	PXDC1	PX domain containing 1
TC0100015288.hg.1	6.48	5.01	2.77	0.000656	0.040316	KCND3	potassium channel, voltage gated Shal related subfamily D, member 3
TC0100010345.hg.1	8.44	6.97	2.77	0.006243	0.113277	PCP4L1	Purkinje cell protein 4 like 1
TC0500013261.hg.1	10.82	9.35	2.77	0.048436	0.288967	GALNT10	polypeptide N-acetylgalactosaminyltransferase 10
TC0300009815.hg.1	13.46	12	2.76	7.8e-05	0.015003	LPP	LIM domain containing preferred translocation partner in lipoma
TC1100007765.hg.1	5.25	3.78	2.76	0.008804	0.133961	MS4A2	membrane-spanning 4-domains, subfamily A, member 2
TC1600007986.hg.1	6.41	4.94	2.76	0.016319	0.178306	NLRC5	NLR family, CARD domain containing 5
TC1700006909.hg.1	11.06	9.6	2.76	0.01938	0.193977	MYOCD	myocardin
TC1000011585.hg.1	12.28	10.82	2.74	0.001179	0.053255	GOT1	glutamic-oxaloacetic transaminase 1, soluble
TC2000007457.hg.1	11.81	10.36	2.73	0.003427	0.085561	PKIG	protein kinase (cAMP-dependent, catalytic) inhibitor gamma
TC0200016006.hg.1	7.46	6.01	2.73	0.003689	0.088586	HTR2B	5-hydroxytryptamine (serotonin) receptor 2B, G protein-coupled
TC0800007899.hg.1	14.17	12.72	2.73	0.01928	0.193591	SULF1	sulfatase 1
TC0800012344.hg.1	6.29	4.84	2.73	0.021598	0.204011	ZFPM2	zinc finger protein, FOG family member 2
TC1200007693.hg.1	7.98	6.53	2.73	0.046758	0.283935	IGFBP6	insulin like growth factor binding protein 6
TC0500008849.hg.1	10.85	9.41	2.72	0.000544	0.037155	CYSTM1	cysteine-rich transmembrane module containing 1
TSUnmapped00000559.hg.1	6.32	4.87	2.72	0.006734	0.117305	FMN1	formin 1
TC1200006643.hg.1	12.22	10.78	2.72	0.045757	0.280883	PTMS	parathymosin
TC0600014109.hg.1	8.72	7.28	2.71	0.000216	0.024059	PSMB8-AS1	PSMB8 antisense RNA 1 (head to head)
TC0300011052.hg.1	12.27	10.83	2.71	0.004578	0.097901	LAMB2	laminin, beta 2 (laminin S)
TC0100014852.hg.1	10.14	8.71	2.7	0.000523	0.036791	GBP1	guanylate binding protein 1, interferon-inducible
TC0500012017.hg.1	9.55	8.11	2.7	0.009614	0.139515	IRF1	interferon regulatory factor 1
TC0600012652.hg.1	7.33	5.9	2.7	0.043067	0.274419	FAXC	failed axon connections homolog
TC0900009950.hg.1	10.64	9.21	2.69	0.00029	0.028392	TLN1	talin 1; microRNA 6852
TC0100007980.hg.1	7.95	6.52	2.69	0.016605	0.179786	CTPS1	CTP synthase 1
TC1700009850.hg.1	15.82	14.4	2.68	0.004331	0.095968	PMP22	peripheral myelin protein 22
TC1900008329.hg.1	12.48	11.05	2.68	0.011301	0.152783	VASP	vasodilator-stimulated phosphoprotein
TC1900006507.hg.1	7.72	6.3	2.68	0.022142	0.205851	CNN2	calponin 2
TC1500008350.hg.1	5.65	4.23	2.67	0.004447	0.096604	SV2B	synaptic vesicle glycoprotein 2B
TC1900008300.hg.1	9.94	8.52	2.67	0.024138	0.214124	RELB	v-rel avian reticuloendotheliosis viral oncogene homolog B
TC1100012906.hg.1	8.27	6.86	2.66	0.002648	0.075932	IGSF9B	immunoglobulin superfamily, member 9B
TC0700007191.hg.1	7.21	5.8	2.66	0.0066	0.116025	EEPD1	endonuclease/exonuclease/phosphatase family domain containing 1
TC0400009132.hg.1	7.69	6.28	2.66	0.007069	0.119666	ETFDH	electron-transferring-flavoprotein dehydrogenase
TC0300012323.hg.1	10.08	8.68	2.64	0.000586	0.038099	MGLL	monoglyceride lipase
TC1000012427.hg.1	7.78	6.38	2.64	0.002243	0.071151	AKR1C1	aldo-keto reductase family 1, member C1
TC1300010000.hg.1	6.77	5.37	2.64	0.006504	0.115428	TNFSF13B	tumor necrosis factor (ligand) superfamily, member 13b
TC1900010595.hg.1	11.36	9.96	2.64	0.012185	0.157663	PPP1R14A	protein phosphatase 1, regulatory (inhibitor) subunit 14A
TC0900010177.hg.1	6.28	4.87	2.64	0.017205	0.183403	CNTNAP3B	Salzman2013 ANNOTATED, CDS, coding, INTERNAL, OVCODE, OVEXON best transcript NM_001201380
TSUnmapped00000269.hg.1	6.03	4.62	2.64	0.021847	0.204387	SERTAD4	SERTA domain containing 4
TC1200009847.hg.1	12.75	11.35	2.64	0.025828	0.220346	A2M	alpha-2-macroglobulin
TC1100012948.hg.1	11.82	10.42	2.64	0.028487	0.229012	IFITM2	interferon induced transmembrane protein 2
TC1100011126.hg.1	7.2	5.81	2.63	0.000356	0.030664	PLA2G16	phospholipase A2, group XVI
TC2200008594.hg.1	13.57	12.18	2.63	0.000406	0.032345	MYH9	myosin, heavy chain 9, non-muscle
TC1900008279.hg.1	7.08	5.68	2.63	0.016771	0.180669	BCL3	B-cell CLL/lymphoma 3; microRNA 8085
TC2200007242.hg.1	7.01	5.62	2.62	0.00023	0.024987	APOL1	apolipoprotein L1
TC1800007963.hg.1	9.91	8.51	2.62	0.001733	0.062476	EPB41L3	erythrocyte membrane protein band 4.1-like 3
TC0200010263.hg.1	7.94	6.55	2.62	0.014931	0.171065	INPP1	inositol polyphosphate-1-phosphatase
TC0X00011332.hg.1	6.54	5.15	2.61	0.012384	0.158667	PLXNB3	plexin B3
TC1100010091.hg.1	7.3	5.93	2.6	0.001359	0.057389	MRVI1	murine retrovirus integration site 1 homolog
TC1800007326.hg.1	12.2	10.83	2.6	0.002302	0.0718	ME2	malic enzyme 2, NAD(+)-dependent, mitochondrial
TC0400008030.hg.1	6.57	5.19	2.6	0.007	0.119038	ARHGAP24	Rho GTPase activating protein 24
TC0900011959.hg.1	7.91	6.53	2.6	0.037769	0.260437	UBAC1	UBA domain containing 1
TC0100015867.hg.1	5.43	4.05	2.6	0.040577	0.268279	S100A3	S100 calcium binding protein A3
TC2000009646.hg.1	11.94	10.56	2.59	0.00022	0.0243	CTSZ	cathepsin Z
TC1200012768.hg.1	9.49	8.12	2.59	0.000736	0.0423	RERG	RAS-like, estrogen-regulated, growth inhibitor
TC0800007185.hg.1	15.01	13.64	2.59	0.002666	0.076148	RBPMS	RNA binding protein with multiple splicing
TC0800010034.hg.1	10.66	9.29	2.59	0.003122	0.082097	GSR	glutathione reductase
TC2000007202.hg.1	8.06	6.69	2.59	0.008346	0.129904	ACSS2	acyl-CoA synthetase short-chain family member 2
TC0300009350.hg.1	6	4.63	2.59	0.019312	0.193825	ARL14	ADP-ribosylation factor like GTPase 14
TC0900007752.hg.1	6.18	4.81	2.59	0.037363	0.25908	NTRK2	neurotrophic tyrosine kinase, receptor, type 2
TC0100014849.hg.1	12.44	11.07	2.59	0.047482	0.28655	GBP3	guanylate binding protein 3
TC0400008345.hg.1	9.43	8.06	2.58	0.002227	0.071038	SGMS2	sphingomyelin synthase 2
TSUnmapped00000713.hg.1	5.86	4.49	2.58	0.003079	0.081838	FMN1	formin 1
TC0900007115.hg.1	9.03	7.67	2.58	0.004806	0.099796	GLIPR2	GLI pathogenesis-related 2
TC0100011269.hg.1	8.66	7.29	2.58	0.005871	0.11104	LINC00260	long intergenic non-protein coding RNA 260
TC0300012206.hg.1	7.31	5.94	2.58	0.007949	0.126752	ADCY5	adenylate cyclase 5
TC1100008983.hg.1	7.1	5.74	2.57	0.009466	0.138472	ACAT1	acetyl-CoA acetyltransferase 1
TC0400008663.hg.1	6.97	5.61	2.56	0.005436	0.106971	HSPA4L	heat shock 70kDa protein 4-like
TSUnmapped00000585.hg.1	11.43	10.07	2.56	0.011681	0.154893	LRIG1
TC2100006627.hg.1	8.4	7.04	2.56	0.021237	0.202619	MIR99AHG	mir-99a-let-7c cluster host gene
TC0100015310.hg.1	9.51	8.17	2.55	0.000347	0.030664	SLC16A1	solute carrier family 16 (monocarboxylate transporter), member 1
TC1400008382.hg.1	7.98	6.63	2.55	0.004065	0.093143	TNFAIP2	tumor necrosis factor, alpha-induced protein 2
TC1300006861.hg.1	6.72	5.37	2.55	0.011361	0.153254	NBEA	neurobeachin
TC1600010394.hg.1	8.24	6.89	2.55	0.014701	0.170789	CES1	carboxylesterase 1
TC0X00009386.hg.1	11.37	10.02	2.55	0.019137	0.192878	SRPX	sushi-repeat containing protein, X-linked
TC0300013108.hg.1	8.11	6.76	2.55	0.022284	0.206547	TNIK	TRAF2 and NCK interacting kinase
TC1100006635.hg.1	9.94	8.59	2.54	0.000908	0.046619	STIM1	stromal interaction molecule 1; microRNA 4687
TC0400010258.hg.1	5.76	4.41	2.54	0.001593	0.061009	LGI2	leucine-rich repeat LGI family, member 2
TC1100012615.hg.1	11.77	10.42	2.54	0.011738	0.155025	CLMP	CXADR-like membrane protein
TC1200008224.hg.1	8.92	7.57	2.54	0.028581	0.229012	GLIPR1	GLI pathogenesis-related 1
TC0100011621.hg.1	8.28	6.95	2.53	0.018939	0.191693	TGFB2	transforming growth factor beta 2; TGFB2 overlapping transcript 1
TC0100016916.hg.1	7.5	6.17	2.52	0.000373	0.031104	PHLDA3	pleckstrin homology-like domain, family A, member 3
TC0800011305.hg.1	8.26	6.93	2.52	0.012107	0.157235	NCALD	neurocalcin delta
TC1900007260.hg.1	12.17	10.84	2.52	0.028367	0.228986	TPM4	tropomyosin 4
TC0400010033.hg.1	12.17	10.85	2.51	0.007236	0.121116	WDR1	WD repeat domain 1
TC1700010973.hg.1	10.84	9.52	2.51	0.020175	0.197677	COPZ2	coatomer protein complex subunit zeta 2
TC1900009896.hg.1	4.78	3.45	2.51	0.02423	0.214476	CYP4F11	cytochrome P450, family 4, subfamily F, polypeptide 11
TC0700010941.hg.1	7.28	5.95	2.51	0.036769	0.257216	MYO1G	myosin IG
TC0100007971.hg.1	6.03	4.71	2.5	0.000308	0.029126	KCNQ4	potassium channel, voltage gated KQT-like subfamily Q, member 4
TC0200011362.hg.1	8.74	7.42	2.5	0.001148	0.052821	RNPEPL1	arginyl aminopeptidase (aminopeptidase B)-like 1
TC0200012809.hg.1	9.8	8.48	2.5	0.002274	0.07146	PELI1	pellino E3 ubiquitin protein ligase 1
TC0700009277.hg.1	6	4.68	2.5	0.003085	0.08189	CHRM2	cholinergic receptor, muscarinic 2
TC0900007092.hg.1	7.85	6.53	2.5	0.010508	0.147014	CCDC107	coiled-coil domain containing 107
TC0100016476.hg.1	10.65	9.33	2.5	0.013005	0.162563	KIAA0040	KIAA0040
TC0100010078.hg.1	7.97	6.65	2.5	0.020429	0.198531	IL6R	interleukin 6 receptor
TC0900009520.hg.1	9.74	8.42	2.5	0.02112	0.201949	PTPRD	protein tyrosine phosphatase, receptor type, D
TC1700008049.hg.1	8.1	6.78	2.5	0.04015	0.266524	FMNL1	formin like 1
TC1700009627.hg.1	7.26	5.94	2.5	0.040942	0.2692	YBX2	Y box binding protein 2
TC0100013749.hg.1	6.83	5.51	2.49	0.007665	0.12464	RSPO1	R-spondin 1
TC0600007067.hg.1	7.72	6.4	2.49	0.008334	0.129904	GMPR	guanosine monophosphate reductase
TC1700008228.hg.1	12.45	11.14	2.49	0.042369	0.272672	ITGA3	integrin alpha 3
TC2100008527.hg.1	12.11	10.79	2.49	0.045005	0.27903	SLC37A1	solute carrier family 37 (glucose-6-phosphate transporter), member 1
TC0300012191.hg.1	11.68	10.37	2.48	0.001384	0.057611	PARP9	poly(ADP-ribose) polymerase family member 9
TC0900008202.hg.1	8.81	7.5	2.48	0.018397	0.189012	TGFBR1	transforming growth factor, beta receptor 1
TC0100008625.hg.1	8.2	6.89	2.48	0.046515	0.283117	PDE4B	phosphodiesterase 4B, cAMP-specific
TC0600013280.hg.1	7.22	5.92	2.47	7.4e-05	0.014473	MAP3K5	mitogen-activated protein kinase kinase kinase 5
TC0200016252.hg.1	10.57	9.27	2.47	0.000408	0.032392	HDAC4	histone deacetylase 4
TC0200009986.hg.1	10.61	9.3	2.47	0.013318	0.164156	ZAK	sterile alpha motif and leucine zipper containing kinase AZK; Mitogen-activated protein kinase kinase kinase MLT [Source:UniProtKB/Swiss-Prot;Acc:Q9NYL2]; Salzman2013 ANNOTATED, CDS, coding, INTERNAL, OVCODE, OVERLAPTX, OVEXON best transcript NM_133646; Salzman2013 ANNOTATED, CDS, coding, OVCODE, OVERLAPTX, OVEXON, UTR3 best transcript NM_016653; Salzman2013 ANNOTATED, CDS, coding, OVCODE, OVERLA…
TC0100010921.hg.1	6.38	5.08	2.46	0.00459	0.098047	HMCN1	hemicentin 1
TC1700009982.hg.1	11.77	10.47	2.46	0.004683	0.098827	USP32P2	ubiquitin specific peptidase 32 pseudogene 2; family with sequence similarity 106, member A; coiled-coil domain containing 144B (pseudogene)
TC1500008360.hg.1	9.01	7.71	2.46	0.013278	0.164156	SLCO3A1	solute carrier organic anion transporter family, member 3A1
TC2000007015.hg.1	11.37	10.07	2.46	0.021297	0.202847	PYGB	phosphorylase, glycogen; brain
TC0100013229.hg.1	13.97	12.68	2.45	0.003473	0.085726	HSPG2	heparan sulfate proteoglycan 2
TC0400007169.hg.1	9.33	8.03	2.45	0.008066	0.127741	PCDH7	protocadherin 7
TC0100018499.hg.1	8.92	7.63	2.45	0.00864	0.132647	MUC1	mucin 1, cell surface associated
TC0700011797.hg.1	7.89	6.6	2.45	0.016522	0.179594	SAMD9L	sterile alpha motif domain containing 9-like
TC0100010454.hg.1	14.94	13.65	2.45	0.024534	0.215824	MGST3	microsomal glutathione S-transferase 3
TC1900011845.hg.1	7.16	5.88	2.44	0.010204	0.14465	MFSD12	major facilitator superfamily domain containing 12
TC0300006985.hg.1	5.33	4.04	2.44	0.030696	0.235623	CCR4	chemokine (C-C motif) receptor 4
TC2100008562.hg.1	14.12	12.84	2.43	0.022094	0.205673	RUNX1	runt-related transcription factor 1
TC0200011020.hg.1	6.55	5.27	2.43	0.038919	0.263825	SP140	SP140 nuclear body protein
TC0900007518.hg.1	5.3	4.02	2.43	0.042297	0.272507	MAMDC2	MAM domain containing 2
TC1700009541.hg.1	10.83	9.56	2.42	9.5e-05	0.016079	CAMTA2	calmodulin binding transcription activator 2
TC1500009298.hg.1	9.47	8.19	2.42	0.011001	0.150867	SLC30A4	solute carrier family 30 (zinc transporter), member 4
TC0900011370.hg.1	5.08	3.81	2.42	0.024975	0.21741	BRINP1	bone morphogenetic protein/retinoic acid inducible neural-specific 1
TC2200008655.hg.1	8.42	7.15	2.42	0.031805	0.239906	CARD10	caspase recruitment domain family, member 10
TC0300014093.hg.1	10.15	8.88	2.41	0.000317	0.029224	PCYT1A	phosphate cytidylyltransferase 1, choline, alpha
TC0300011448.hg.1	7.33	6.07	2.41	0.001791	0.063701	EOGT	EGF domain-specific O-linked N-acetylglucosamine (GlcNAc) transferase
TC0600010078.hg.1	7.51	6.24	2.41	0.012773	0.161248	SLC22A3	solute carrier family 22 (organic cation transporter), member 3
TC0200014821.hg.1	6.61	5.34	2.41	0.022903	0.209556	SCN7A	sodium channel, voltage gated, type VII alpha subunit
TC0900006577.hg.1	7.48	6.22	2.4	0.003928	0.092157	IL33	interleukin 33
TC0200008261.hg.1	10.67	9.41	2.4	0.01227	0.158045	VAMP5	vesicle associated membrane protein 5
TC0400009234.hg.1	5.87	4.61	2.39	0.003531	0.086249	TLL1	tolloid like 1
TC0300006791.hg.1	10.41	9.15	2.39	0.015242	0.172875	KAT2B	K(lysine) acetyltransferase 2B
TC1100010123.hg.1	9.33	8.07	2.39	0.01593	0.177187	DKK3	dickkopf WNT signaling pathway inhibitor 3
TC1000009865.hg.1	8.22	6.96	2.39	0.02713	0.22423	FAM107B	Memczak2013 ALT_ACCEPTOR, ALT_DONOR, coding, INTERNAL, intronic best transcript NM_031453
TC0200013111.hg.1	7.73	6.48	2.39	0.039405	0.265026	DQX1	DEAQ box RNA-dependent ATPase 1
TC0200012161.hg.1	5.87	4.62	2.38	0.004706	0.098948	GALNT14	polypeptide N-acetylgalactosaminyltransferase 14
TC1400008762.hg.1	5.9	4.65	2.38	0.019085	0.192717	CTSG	cathepsin G
TC0100012849.hg.1	8.56	7.32	2.37	0.000765	0.043151	CASZ1	castor zinc finger 1
TC0300011038.hg.1	9.94	8.7	2.37	0.009468	0.138472	SLC25A20	solute carrier family 25 (carnitine/acylcarnitine translocase), member 20
TC1900011251.hg.1	10.02	8.78	2.37	0.016287	0.178047	NKG7	natural killer cell granule protein 7
TC0600014258.hg.1	14.32	13.08	2.37	0.022591	0.207773	HLA-B	major histocompatibility complex, class I, B
TC0600008697.hg.1	8.19	6.94	2.37	0.026472	0.221903	NT5E	5-nucleotidase, ecto (CD73)
TC1200008675.hg.1	9.91	8.67	2.36	0.001045	0.049922	TXNRD1	thioredoxin reductase 1
TC0900007096.hg.1	10.16	8.93	2.35	0.001212	0.054289	CREB3	cAMP responsive element binding protein 3
TC1900007012.hg.1	8.31	7.08	2.35	0.001994	0.067457	LDLR	low density lipoprotein receptor; microRNA 6886
TC2000007519.hg.1	8.48	7.25	2.35	0.010074	0.143764	CD40	CD40 molecule, TNF receptor superfamily member 5
TC0100009331.hg.1	7.41	6.18	2.35	0.025443	0.219276	STXBP3	syntaxin binding protein 3
TC0100016163.hg.1	6.55	5.31	2.35	0.028284	0.228986	ADAMTS4	ADAM metallopeptidase with thrombospondin type 1 motif 4
TC0900010920.hg.1	6.9	5.67	2.34	0.001029	0.049788	AAED1	AhpC/TSA antioxidant enzyme domain containing 1
TC1100011128.hg.1	6.9	5.68	2.34	0.008365	0.130109	ATL3	atlastin GTPase 3
TC2200007273.hg.1	7.03	5.8	2.34	0.010181	0.14465	CSF2RB	colony stimulating factor 2 receptor, beta, low-affinity (granulocyte-macrophage)
TC0600012708.hg.1	6.94	5.71	2.34	0.013016	0.162563	BVES	blood vessel epicardial substance
TC1900008112.hg.1	9.03	7.81	2.34	0.02365	0.212594	SHKBP1	SH3KBP1 binding protein 1
TC1200007352.hg.1	5.6	4.38	2.33	0.001391	0.057611	LRRK2	leucine-rich repeat kinase 2
TC1700006773.hg.1	9.24	8.03	2.33	0.003997	0.09269	TMEM88	transmembrane protein 88
TC1200011812.hg.1	6.15	4.93	2.33	0.007418	0.12248	CRY1	cryptochrome circadian clock 1
TC0100010393.hg.1	5.09	3.87	2.32	0.000863	0.04583	RGS4	regulator of G-protein signaling 4
TSUnmapped00000486.hg.1	10.07	8.86	2.32	0.012296	0.158106	MLXIP	MLX interacting protein
TC1200009722.hg.1	14.12	12.9	2.32	0.01498	0.171117	TNFRSF1A	tumor necrosis factor receptor superfamily, member 1A
TC1400008116.hg.1	8.24	7.02	2.32	0.018366	0.189012	GSKIP	GSK3B interacting protein
TC2100007263.hg.1	10.93	9.72	2.32	0.023244	0.210976	PDE9A	phosphodiesterase 9A
TC0300009279.hg.1	6.52	5.31	2.32	0.034758	0.251094	KCNAB1	potassium channel, voltage gated subfamily A regulatory beta subunit 1
TC0700013027.hg.1	12.81	11.59	2.32	0.043131	0.274647	RARRES2	retinoic acid receptor responder (tazarotene induced) 2
TC0900011655.hg.1	9.49	8.29	2.31	0.001504	0.059644	ZER1	zyg-11 related, cell cycle regulator
TC1300008668.hg.1	9.55	8.35	2.31	0.007004	0.119038	LHFP	lipoma HMGIC fusion partner
TC2000009887.hg.1	9.45	8.24	2.31	0.011818	0.155606	PLCB1	phospholipase C, beta 1 (phosphoinositide-specific)
TC0700008868.hg.1	12.47	11.26	2.31	0.014812	0.17086	TES	testin LIM domain protein
TC0800011597.hg.1	9.28	8.07	2.31	0.029249	0.23166	EXT1	Jeck2013 ALT_ACCEPTOR, ALT_DONOR, coding, INTERNAL, intronic best transcript NM_000127; Transcript Identified by AceView
TC1600007392.hg.1	7.64	6.43	2.31	0.030908	0.236068	SNX29P2	sorting nexin 29 pseudogene 2; sorting nexin 29 pseudogene 1
TC0900007505.hg.1	5.93	4.73	2.3	0.000307	0.029126	FAM189A2	family with sequence similarity 189, member A2
TC1200007051.hg.1	7.89	6.68	2.3	0.003051	0.081594	PYROXD1	pyridine nucleotide-disulphide oxidoreductase domain 1
TC0800008324.hg.1	10.82	9.62	2.3	0.004578	0.097901	MATN2	matrilin 2
TC1700006911.hg.1	6.07	4.86	2.3	0.022542	0.207773	ARHGAP44	Rho GTPase activating protein 44
TC0100013072.hg.1	9.26	8.06	2.3	0.027854	0.227921	ATP13A2	ATPase type 13A2
TC0300008705.hg.1	8.62	7.42	2.3	0.035719	0.253595	ABTB1	ankyrin repeat and BTB (POZ) domain containing 1
TC1600007537.hg.1	7.82	6.63	2.29	0.004804	0.099796	TGFB1I1	transforming growth factor beta 1 induced transcript 1
TC0200014382.hg.1	4.6	3.41	2.29	0.026214	0.221326	TMEM163	transmembrane protein 163
TC0600006873.hg.1	6.33	5.14	2.29	0.026273	0.221326	BMP6	bone morphogenetic protein 6
TC0300009229.hg.1	8.49	7.3	2.29	0.0405	0.268097	RAP2B	RAP2B, member of RAS oncogene family
TC1700009376.hg.1	10.29	9.1	2.28	0.000141	0.019444	MYO1C	myosin IC
TC1200012080.hg.1	6.51	5.32	2.28	0.016113	0.177521	TESC	tescalcin
TC1900009304.hg.1	6.79	5.6	2.28	0.040514	0.268112	PIP5K1C	Zhang2013 ALT_ACCEPTOR, ALT_DONOR, coding, INTERNAL, intronic best transcript NM_012398
TC1100013057.hg.1	12.62	11.44	2.27	0.001569	0.060555	TCIRG1	T-cell, immune regulator 1, ATPase, H+ transporting, lysosomal V0 subunit A3
TC1400009617.hg.1	6.5	5.32	2.27	0.002509	0.075209	DPF3	D4, zinc and double PHD fingers, family 3
TC0100014855.hg.1	8.33	7.15	2.27	0.002605	0.075746	GBP4	guanylate binding protein 4
TC0100018288.hg.1	12.45	11.26	2.27	0.005607	0.108591	PLEKHO1	pleckstrin homology domain containing, family O member 1
TC0700013347.hg.1	11.07	9.89	2.27	0.008065	0.127741	AQP1	aquaporin 1 (Colton blood group)
TC1500009641.hg.1	10.45	9.27	2.27	0.012017	0.15687	RORA	RAR-related orphan receptor A
TC0300013896.hg.1	9.4	8.21	2.27	0.030441	0.235407	MFSD1	major facilitator superfamily domain containing 1
TC0500011497.hg.1	10.81	9.63	2.27	0.043904	0.276342	GLRX	glutaredoxin
TC0900011962.hg.1	6.42	5.24	2.26	0.003061	0.081752	NACC2	NACC family member 2, BEN and BTB (POZ) domain containing
TC0600007684.hg.1	10.16	8.98	2.26	0.007125	0.120326	SLC39A7	solute carrier family 39 (zinc transporter), member 7
TC0700007996.hg.1	7.23	6.05	2.26	0.023512	0.212134	ELN	elastin
TC1000007199.hg.1	11.87	10.7	2.26	0.029244	0.23166	ZEB1	zinc finger E-box binding homeobox 1
TC0200015650.hg.1	13.35	12.18	2.25	0.000356	0.030664	FN1	fibronectin 1
TC0300011081.hg.1	10.94	9.77	2.25	0.001097	0.05161	UBA7	ubiquitin-like modifier activating enzyme 7; microRNA 5193
TC0300007454.hg.1	5.37	4.2	2.25	0.003674	0.088442	PARP3	poly(ADP-ribose) polymerase family member 3
TC1900007679.hg.1	6.71	5.54	2.25	0.009134	0.136388	PLEKHF1	pleckstrin homology domain containing, family F (with FYVE domain) member 1
TC0200016424.hg.1	11.13	9.96	2.25	0.011138	0.151766	LBH	limb bud and heart development
TC0900008660.hg.1	6.45	5.29	2.24	0.002689	0.076416	PTGS1	prostaglandin-endoperoxide synthase 1 (prostaglandin G/H synthase and cyclooxygenase)
TC0600011953.hg.1	5.92	4.76	2.24	0.019133	0.192878	PLA2G7	phospholipase A2, group VII (platelet-activating factor acetylhydrolase, plasma)
TC0900008201.hg.1	9.46	8.3	2.23	0.000916	0.046619	COL15A1	collagen, type XV, alpha 1
TC0100017945.hg.1	8.73	7.58	2.23	0.007621	0.124206	FH	fumarate hydratase
TC0200011022.hg.1	8.85	7.69	2.23	0.028368	0.228986	SP140L	SP140 nuclear body protein-like
TC1000007176.hg.1	9.13	7.98	2.23	0.033568	0.247413	MAP3K8	mitogen-activated protein kinase kinase kinase 8
TC1600008607.hg.1	7.87	6.72	2.22	0.000894	0.046619	PLCG2	phospholipase C, gamma 2 (phosphatidylinositol-specific)
TSUnmapped00000134.hg.1	7.05	5.9	2.22	0.001556	0.060442	SLC16A1	solute carrier family 16 (monocarboxylate transporter), member 1
TC1000008320.hg.1	7.19	6.04	2.22	0.006116	0.112718	SNCG	synuclein gamma
TC1000008400.hg.1	5.79	4.64	2.22	0.006578	0.115852	IFIT1	interferon-induced protein with tetratricopeptide repeats 1
TC1000006917.hg.1	9.63	8.48	2.22	0.011818	0.155606	CACNB2	calcium channel, voltage-dependent, beta 2 subunit
TC1600011358.hg.1	8.77	7.61	2.22	0.028989	0.230792	C16orf45	chromosome 16 open reading frame 45
TC1700011088.hg.1	15.94	14.8	2.22	0.030461	0.235407	COL1A1	collagen, type I, alpha 1
TC0900011286.hg.1	8.76	7.6	2.22	0.036686	0.257013	DFNB31	deafness, autosomal recessive 31
TC1200006787.hg.1	12.07	10.92	2.22	0.046853	0.284275	GABARAPL1	GABA(A) receptor-associated protein like 1
TC0600011386.hg.1	7.15	6.01	2.21	0.002987	0.080435	IER3	immediate early response 3
TC1100007426.hg.1	7.15	6	2.21	0.012111	0.157235	SLC35C1	solute carrier family 35 (GDP-fucose transporter), member C1
TC0300010714.hg.1	7.22	6.08	2.21	0.014509	0.170055	TRANK1	tetratricopeptide repeat and ankyrin repeat containing 1
TC0100016631.hg.1	7.7	6.55	2.21	0.037825	0.260437	RGS16	regulator of G-protein signaling 16
TC1900009371.hg.1	4.82	3.68	2.2	0.000397	0.032146	ARRDC5	arrestin domain containing 5
TC0100018315.hg.1	12.88	11.74	2.2	0.005958	0.111513	UCK2	uridine-cytidine kinase 2; microRNA 3658
TC0100013873.hg.1	7.17	6.04	2.19	0.00121	0.054289	HIVEP3	human immunodeficiency virus type I enhancer binding protein 3
TC0300013812.hg.1	10.37	9.24	2.19	0.00207	0.068696	TRAK1	trafficking protein, kinesin binding 1
TC0200007471.hg.1	9.99	8.86	2.19	0.003713	0.088783	RHOQ	ras homolog family member Q
TC0300012048.hg.1	11.99	10.86	2.19	0.007482	0.122823	ZBTB20	zinc finger and BTB domain containing 20; microRNA 568
TC0500011742.hg.1	4.92	3.78	2.19	0.014528	0.170055	TRIM36	tripartite motif containing 36
TC0X00010670.hg.1	6.84	5.71	2.19	0.02485	0.216749	TMEM255A	transmembrane protein 255A
TC0700007105.hg.1	7.45	6.32	2.19	0.038226	0.261359	ADCYAP1R1	adenylate cyclase activating polypeptide 1 (pituitary) receptor type I
TC0900012277.hg.1	9.28	8.15	2.19	0.039861	0.266005	AK1	adenylate kinase 1
TC2200008966.hg.1	10.01	8.89	2.18	0.000142	0.019444	KIAA0930	KIAA0930
TC1800008287.hg.1	7.03	5.91	2.18	0.000617	0.039248	ANKRD29	ankyrin repeat domain 29
TC1700007910.hg.1	5.07	3.94	2.18	0.021443	0.203322	CNTNAP1	contactin associated protein 1
TC0700008261.hg.1	5.44	4.31	2.18	0.026677	0.222803	RUNDC3B	RUN domain containing 3B
TC0600013203.hg.1	6.44	5.32	2.18	0.039058	0.26418	VNN1	vanin 1
TC1200006850.hg.1	13.66	12.55	2.17	4.9e-05	0.012784	ETV6	ets variant 6
TC1200012234.hg.1	8.54	7.42	2.17	0.005457	0.107194	CLIP1	CAP-GLY domain containing linker protein 1
TC1000012472.hg.1	6.04	4.92	2.17	0.030091	0.234508	FAM25A	family with sequence similarity 25, member A
TC0700013599.hg.1	7.79	6.68	2.16	0.000557	0.037578	ACHE	acetylcholinesterase (Yt blood group)
TC0800007688.hg.1	7.94	6.83	2.16	0.000899	0.046619	LYN	LYN proto-oncogene, Src family tyrosine kinase
TSUnmapped00000819.hg.1	9.72	8.61	2.16	0.006654	0.116483	PCYT1A	phosphate cytidylyltransferase 1, choline, alpha
TC0600011945.hg.1	8.55	7.44	2.16	0.011935	0.156748	RCAN2	regulator of calcineurin 2
TC0400012437.hg.1	5.53	4.41	2.16	0.017759	0.186959	SCRG1	stimulator of chondrogenesis 1
TC1700012458.hg.1	6.17	5.05	2.16	0.031454	0.238633	CEP112	centrosomal protein 112kDa
TC2200006908.hg.1	7.82	6.7	2.16	0.034088	0.248761	KIAA1671	KIAA1671
TC0600007518.hg.1	10.39	9.29	2.15	0.000451	0.033945	HLA-L	major histocompatibility complex, class I, L (pseudogene)
TC0100006773.hg.1	10.52	9.41	2.15	0.008762	0.133587	SPSB1	splA/ryanodine receptor domain and SOCS box containing 1
TC1600008427.hg.1	10.42	9.32	2.15	0.01492	0.171028	ZNRF1	zinc and ring finger 1, E3 ubiquitin protein ligase
TC0500012025.hg.1	9.51	8.41	2.15	0.019882	0.19653	2008-09-01	septin 8
TC0600014101.hg.1	7.16	6.06	2.15	0.026931	0.223712	MICA	MHC class I polypeptide-related sequence A
TC0200007486.hg.1	8.11	7.01	2.14	0.002872	0.078778	TTC7A	tetratricopeptide repeat domain 7A
TC1100006899.hg.1	10.25	9.15	2.14	0.00371	0.088783	ARNTL	aryl hydrocarbon receptor nuclear translocator-like
TC1600007022.hg.1	9.19	8.09	2.14	0.007219	0.12105	ABCC1	ATP binding cassette subfamily C member 1
TC0400010205.hg.1	7.19	6.09	2.14	0.015505	0.174839	KCNIP4	Kv channel interacting protein 4
TC0400011027.hg.1	7.3	6.2	2.14	0.017914	0.187225	BTC	betacellulin
TC0100016137.hg.1	6.4	5.3	2.14	0.018031	0.187768	CD84	CD84 molecule
TC0X00009341.hg.1	7.3	6.2	2.14	0.027372	0.225539	DMD	dystrophin
TC1900006989.hg.1	10.03	8.93	2.14	0.027808	0.227729	ATG4D	autophagy related 4D, cysteine peptidase
TC0200006674.hg.1	9.8	8.71	2.14	0.033742	0.248083	KLF11	Kruppel-like factor 11
TC1900009491.hg.1	4.97	3.87	2.14	0.036468	0.256282	FCER2	Fc fragment of IgE, low affinity II, receptor for (CD23)
TC1700007444.hg.1	9.83	8.73	2.13	0.001573	0.060555	NSRP1	nuclear speckle splicing regulatory protein 1; microRNA 423
TC2000008027.hg.1	6.36	5.27	2.13	0.002442	0.074734	NTSR1	neurotensin receptor 1 (high affinity)
TC1500010731.hg.1	6.03	4.94	2.13	0.005793	0.110442	TRIM69	tripartite motif containing 69
TC0900008860.hg.1	9.38	8.29	2.13	0.020082	0.197272	SLC27A4	solute carrier family 27 (fatty acid transporter), member 4
TC1200006445.hg.1	6.5	5.4	2.13	0.033435	0.247197	B4GALNT3	beta-1,4-N-acetyl-galactosaminyl transferase 3
TC0400011712.hg.1	11.01	9.91	2.13	0.046239	0.282546	PDE5A	phosphodiesterase 5A, cGMP-specific
TC0300007393.hg.1	7.46	6.37	2.12	0.008913	0.134617	UBA7	Memczak2013 ANTISENSE, coding, INTERNAL, intronic best transcript NM_003335
TC0400007016.hg.1	7.81	6.72	2.12	0.042549	0.272933	SLIT2	slit guidance ligand 2
TC1700006660.hg.1	9.62	8.55	2.11	4.8e-05	0.012597	KIF1C	kinesin family member 1C
TC0400012977.hg.1	11.37	10.29	2.11	0.001261	0.05522	SH3D19	SH3 domain containing 19
TC1900011235.hg.1	6.81	5.73	2.11	0.001882	0.064906	KLK12	kallikrein related peptidase 12
TC1600008821.hg.1	5.49	4.41	2.11	0.002667	0.076148	ZNF469	zinc finger protein 469
TC0200016403.hg.1	10.56	9.48	2.11	0.004152	0.093935	LPIN1	lipin 1; microRNA 548s
TC1500010050.hg.1	12.08	11	2.11	0.011244	0.152526	COX5A	cytochrome c oxidase subunit Va
TC0200015002.hg.1	7.25	6.17	2.11	0.019564	0.194719	CHN1	chimerin 1
TC1700009123.hg.1	9.14	8.07	2.11	0.0255	0.219294	RNF213	ring finger protein 213
TC0100009183.hg.1	8.51	7.44	2.11	0.026604	0.222565	PALMD	palmdelphin
TC1200008877.hg.1	7.76	6.68	2.11	0.032963	0.245315	SH2B3	Transcript Identified by AceView, Entrez Gene ID(s) 10019
TC0900010570.hg.1	6.44	5.36	2.11	0.033125	0.245949	FRMD3	FERM domain containing 3
TC0100015160.hg.1	9.05	7.98	2.1	0.004256	0.095175	SLC25A24	solute carrier family 25 (mitochondrial carrier; phosphate carrier), member 24
TC2000010022.hg.1	8.97	7.9	2.1	0.009868	0.142232	ZNFX1	zinc finger, NFX1-type containing 1
TC0100015864.hg.1	11.82	10.75	2.1	0.03245	0.242797	S100A6	S100 calcium binding protein A6
TC2200009269.hg.1	4.82	3.76	2.09	0.025467	0.219276	APOBEC3A	apolipoprotein B mRNA editing enzyme, catalytic polypeptide-like 3A
TC2100007037.hg.1	6.37	5.31	2.08	0.000264	0.026666	CBR3	carbonyl reductase 3
TC1700012431.hg.1	5.28	4.22	2.08	0.013694	0.16608	HOXB2	homeobox B2
TC1100009098.hg.1	6.41	5.35	2.08	0.015956	0.1773	HTR3A	5-hydroxytryptamine (serotonin) receptor 3A, ionotropic
TC0600012314.hg.1	13.59	12.54	2.08	0.021556	0.204011	COL12A1	collagen, type XII, alpha 1
TC0500011852.hg.1	8.78	7.72	2.08	0.034161	0.248956	LOX	lysyl oxidase
TC2200007214.hg.1	9.25	8.19	2.08	0.037863	0.26049	APOL6	apolipoprotein L, 6
TC1100007003.hg.1	13.81	12.76	2.07	0.001285	0.055568	LDHA	lactate dehydrogenase A
TC1800007320.hg.1	5.53	4.48	2.07	0.015858	0.176774	MAPK4	mitogen-activated protein kinase 4
TC0400011313.hg.1	9.18	8.13	2.07	0.025036	0.21775	SNCA	synuclein alpha
TC1100008392.hg.1	8.8	7.75	2.07	0.049876	0.292838	PLEKHB1	pleckstrin homology domain containing, family B (evectins) member 1
TC1900011153.hg.1	10.28	9.24	2.06	5.1e-05	0.013127	RRAS	related RAS viral (r-ras) oncogene homolog
TC1200009734.hg.1	9.33	8.29	2.06	0.002434	0.074681	VAMP1	vesicle associated membrane protein 1
TC1200007204.hg.1	9.26	8.22	2.06	0.002834	0.078224	TSPAN11	tetraspanin 11
TC0700012658.hg.1	11.81	10.76	2.06	0.003991	0.09269	CHCHD3	coiled-coil-helix-coiled-coil-helix domain containing 3
TC0300008324.hg.1	9.21	8.17	2.06	0.008124	0.128253	PHLDB2	pleckstrin homology-like domain, family B, member 2; phosphatidylinositol-specific phospholipase C, X domain containing 2
TC0100010791.hg.1	11.26	10.22	2.06	0.009121	0.136388	TOR1AIP1	torsin A interacting protein 1
TC1400007145.hg.1	7.78	6.74	2.05	0.013706	0.16608	FRMD6	FERM domain containing 6
TC0200011975.hg.1	9.41	8.37	2.05	0.029901	0.233759	TP53I3	tumor protein p53 inducible protein 3
TC1400007644.hg.1	9.24	8.2	2.05	0.036573	0.256758	ACOT1	acyl-CoA thioesterase 1
TC1900011654.hg.1	9.69	8.66	2.04	7.9e-05	0.015039	PNPLA6	patatin-like phospholipase domain containing 6
TC1500006994.hg.1	12.4	11.38	2.04	0.000716	0.041504	CHP1	calcineurin-like EF-hand protein 1
TC0700013346.hg.1	5.38	4.35	2.04	0.0014	0.057662	INMT	indolethylamine N-methyltransferase; family with sequence similarity 188, member B; INMT-FAM188B readthrough (NMD candidate)
TC1700006772.hg.1	9.8	8.77	2.04	0.004063	0.093143	KDM6B	lysine (K)-specific demethylase 6B
TC0400012969.hg.1	5.85	4.82	2.04	0.004065	0.093143	SETD7	SET domain containing (lysine methyltransferase) 7
TC0300013405.hg.1	8.17	7.14	2.04	0.00534	0.105553	C3orf70	chromosome 3 open reading frame 70
TSUnmapped00000529.hg.1	7.02	6	2.04	0.021687	0.204011	FMN1	formin 1
TC0200008666.hg.1	7.72	6.7	2.03	0.009994	0.142997	IL1R1	interleukin 1 receptor, type I
TC0500007237.hg.1	5.82	4.8	2.03	0.010672	0.148253	CARD6	caspase recruitment domain family, member 6
TC0200008811.hg.1	6.25	5.23	2.03	0.011353	0.15324	SH3RF3	SH3 domain containing ring finger 3
TC0100018308.hg.1	6.96	5.93	2.03	0.012621	0.160085	FCGR2A	Fc fragment of IgG, low affinity IIa, receptor (CD32)
TC1400007207.hg.1	7.97	6.96	2.02	7.3e-05	0.014473	SAMD4A	sterile alpha motif domain containing 4A
TC0800007641.hg.1	5.33	4.32	2.02	0.003449	0.085726	RGS20	regulator of G-protein signaling 20
TC1100008557.hg.1	8.18	7.16	2.02	0.008072	0.127741	USP35	ubiquitin specific peptidase 35
TC2000006576.hg.1	11.57	10.55	2.02	0.008126	0.128253	PRNP	prion protein
TC0700011139.hg.1	10.86	9.85	2.02	0.010427	0.146648	VOPP1	vesicular, overexpressed in cancer, prosurvival protein 1
TC0900012158.hg.1	8.95	7.94	2.02	0.017988	0.187555	PALM2-AKAP2	PALM2-AKAP2 readthrough
TC0200012030.hg.1	12.82	11.8	2.02	0.034758	0.251094	HADHA	hydroxyacyl-CoA dehydrogenase/3-ketoacyl-CoA thiolase/enoyl-CoA hydratase (trifunctional protein), alpha subunit
TC1000010818.hg.1	4.66	3.65	2.02	0.044191	0.277219	CTNNA3	catenin (cadherin-associated protein), alpha 3
TC0900006653.hg.1	4.86	3.85	2.01	0.000142	0.019444	TYRP1	tyrosinase-related protein 1
TC0400008424.hg.1	7.71	6.69	2.01	0.000351	0.030664	C4orf32	chromosome 4 open reading frame 32
TC0300006580.hg.1	6.69	5.68	2.01	0.001641	0.061209	IRAK2	interleukin 1 receptor associated kinase 2
TC0300006477.hg.1	8.5	7.49	2.01	0.002383	0.073543	ITPR1	inositol 1,4,5-trisphosphate receptor, type 1
TC0500012599.hg.1	7.86	6.85	2.01	0.003341	0.084329	ADAM19	ADAM metallopeptidase domain 19
TC0500012179.hg.1	8.62	7.62	2.01	0.013008	0.162563	ETF1	eukaryotic translation termination factor 1
TC1900010602.hg.1	5.54	4.53	2.01	0.018591	0.189912	GGN	gametogenetin
TC0900010147.hg.1	8.17	7.16	2.01	0.019353	0.19395	CNTNAP3B	contactin associated protein-like 3B
TC0300008933.hg.1	6.17	5.16	2.01	0.019361	0.19395	CLDN18	claudin 18
TC0X00010643.hg.1	12.73	11.72	2.01	0.035013	0.251916	2006-09-01	septin 6
TC0600009426.hg.1	8.9	7.89	2.01	0.043346	0.275142	LAMA2	laminin, alpha 2
TC0200011919.hg.1	6.7	7.71	-2.01	0.000917	0.046619	LDAH	lipid droplet associated hydrolase
TC0900012195.hg.1	4.58	5.58	-2.01	0.001855	0.064691	LCN12	lipocalin 12
TC0500013414.hg.1	7.49	8.5	-2.01	0.002049	0.068629	THOC3	THO complex 3
TC0600007380.hg.1	10.97	11.98	-2.01	0.003875	0.091128	HIST1H2AL	histone cluster 1, H2al; histone cluster 1, H2bn
TC0600009683.hg.1	9.73	10.74	-2.01	0.004483	0.096755	AIG1	androgen-induced 1
TC0X00009841.hg.1	7.84	8.84	-2.01	0.00582	0.110654	SPIN2B	spindlin family, member 2B
TC1200011843.hg.1	7.47	8.48	-2.01	0.007458	0.122744	SART3	squamous cell carcinoma antigen recognized by T-cells 3
TC0600011136.hg.1	11.98	12.98	-2.01	0.016793	0.180811	HIST1H2BG	histone cluster 1, H2bg
TC1200008488.hg.1	6.58	7.59	-2.01	0.01747	0.185314	PLXNC1	plexin C1
TC0700009082.hg.1	7.09	8.09	-2.01	0.031482	0.238761	SMO	smoothened, frizzled class receptor
TC0500011212.hg.1	13.39	14.41	-2.02	0.000108	0.017157	TBCA	tubulin folding cofactor A
TC0800010918.hg.1	9.45	10.47	-2.02	0.006229	0.113277	ZNF704	zinc finger protein 704
TC0800007137.hg.1	4.69	5.71	-2.02	0.03073	0.235644	FZD3	frizzled class receptor 3
TC1700007138.hg.1	8.8	9.82	-2.02	0.041901	0.271831	TVP23B	trans-golgi network vesicle protein 23 homolog B (S. cerevisiae)
TC0100015696.hg.1	15.73	16.75	-2.03	0.002259	0.071153	HIST2H2BF	histone cluster 2, H2bf
TC0500010540.hg.1	9.3	10.32	-2.03	0.00565	0.109083	LIFR	leukemia inhibitory factor receptor alpha
TC0500007682.hg.1	10.26	11.28	-2.03	0.012095	0.157235	GTF2H2C_2	GTF2H2 family member C, copy 2; GTF2H2 family member C; general transcription factor IIH subunit 2B (pseudogene)
TC0900008207.hg.1	12.14	13.16	-2.03	0.012963	0.162559	SEC61B	Sec61 translocon beta subunit
TC0900009259.hg.1	5.89	6.91	-2.03	0.031779	0.239906	UAP1L1	UDP-N-acetylglucosamine pyrophosphorylase 1 like 1
TC0500009673.hg.1	5.81	6.83	-2.03	0.03636	0.255859	ZNF454	zinc finger protein 454
TC1600007277.hg.1	5.69	6.71	-2.03	0.041242	0.270096	AQP8	aquaporin 8
TC1700009679.hg.1	9.32	10.34	-2.03	0.041913	0.271831	AURKB	aurora kinase B
TC1600008888.hg.1	13.15	14.17	-2.03	0.046099	0.28221	RPL13	ribosomal protein L13; small nucleolar RNA, C/D box 68
TC1000011499.hg.1	11.17	12.2	-2.04	0.009727	0.140679	ALDH18A1	aldehyde dehydrogenase 18 family, member A1
TC2200006623.hg.1	10.57	11.6	-2.04	0.02323	0.210934	COMT	catechol-O-methyltransferase; microRNA 4761
TC1900011840.hg.1	10.37	11.4	-2.04	0.02568	0.219674	TIMM13	translocase of inner mitochondrial membrane 13 homolog (yeast)
TC0100006587.hg.1	8.39	9.41	-2.04	0.034822	0.251302	FAM213B	family with sequence similarity 213, member B
TC0500012163.hg.1	4.62	5.65	-2.04	0.035412	0.252452	CDC23	cell division cycle 23
TC1100013184.hg.1	5.72	6.75	-2.04	0.047312	0.285843	CDCA5	cell division cycle associated 5
TC1200007822.hg.1	7.17	8.2	-2.05	0.000298	0.028915	IKZF4	IKAROS family zinc finger 4
TC0700011601.hg.1	9.79	10.82	-2.05	0.000556	0.037578	TMEM60	transmembrane protein 60
TC0500007154.hg.1	5.34	6.38	-2.05	0.002718	0.076712	SLC1A3	solute carrier family 1 (glial high affinity glutamate transporter), member 3
TC1000008731.hg.1	9.28	10.32	-2.05	0.003011	0.080835	RPARP-AS1	RPARP antisense RNA 1
TC1700010859.hg.1	10.3	11.34	-2.05	0.015575	0.175168	DCAKD	dephospho-CoA kinase domain containing
TC1700009275.hg.1	6.98	8.01	-2.05	0.016529	0.179594	FN3K	fructosamine 3 kinase
TC0500011095.hg.1	8.07	9.1	-2.05	0.027959	0.227952	MRPS27	mitochondrial ribosomal protein S27
TC0X00009842.hg.1	7.1	8.14	-2.05	0.029084	0.23112	SPIN2A	spindlin family, member 2A
TC0100009116.hg.1	6.2	7.24	-2.05	0.042059	0.27206	RWDD3	RWD domain containing 3; transmembrane protein 56; TMEM56-RWDD3 readthrough
TC0700008809.hg.1	7.09	8.13	-2.06	6.8e-05	0.014473	LRRN3	leucine rich repeat neuronal 3
TC2000008722.hg.1	10.3	11.35	-2.06	0.003338	0.084329	ACSS1	acyl-CoA synthetase short-chain family member 1
TC0100016120.hg.1	10.29	11.33	-2.06	0.005898	0.111427	PIGM	phosphatidylinositol glycan anchor biosynthesis class M
TSUnmapped00000445.hg.1	11.9	12.94	-2.06	0.0133	0.164156	FBL	fibrillarin
TC1900009001.hg.1	5.97	7.01	-2.06	0.041509	0.270971	ZIK1	zinc finger protein interacting with K protein 1
TC1600008851.hg.1	10.78	11.82	-2.06	0.04642	0.282847	TRAPPC2L	trafficking protein particle complex 2-like
TC1900011944.hg.1	8.62	9.67	-2.07	0.005731	0.109648	FBXO17	F-box protein 17
TC1100007301.hg.1	5.1	6.15	-2.07	0.012274	0.158045	PRR5L	proline rich 5 like
TSUnmapped00000427.hg.1	13.79	14.84	-2.07	0.021317	0.202847	FBL	fibrillarin
TC0900008776.hg.1	10.81	11.86	-2.07	0.028383	0.228986	MVB12B	multivesicular body subunit 12B
TC0400009110.hg.1	5.53	6.58	-2.07	0.038328	0.261733	GRIA2	glutamate receptor, ionotropic, AMPA 2
TC0700008707.hg.1	7.28	8.32	-2.07	0.043923	0.276342	RINT1	RAD50 interactor 1
TC0500009400.hg.1	4.64	5.69	-2.07	0.048234	0.288382	KCNIP1	Kv channel interacting protein 1
TC0300013807.hg.1	8.26	9.32	-2.08	0.000933	0.046969	XYLB	xylulokinase homolog (H. influenzae)
TC0300009713.hg.1	6.59	7.65	-2.08	0.013304	0.164156	EPHB3	EPH receptor B3
TC1100009983.hg.1	10.46	11.51	-2.08	0.013328	0.164156	MRPL17	mitochondrial ribosomal protein L17
TSUnmapped00000380.hg.1	11.07	12.13	-2.08	0.016526	0.179594	FBL	fibrillarin
TC1800006834.hg.1	10	11.06	-2.08	0.01874	0.190516	SNRPD1	small nuclear ribonucleoprotein D1 polypeptide
TC1400006723.hg.1	10.78	11.83	-2.08	0.021592	0.204011	REC8	REC8 meiotic recombination protein
TC1700009042.hg.1	6.57	7.63	-2.08	0.027841	0.227916	AFMID	arylformamidase
TC0500009223.hg.1	7.73	8.79	-2.09	0.000928	0.046969	THG1L	tRNA-histidine guanylyltransferase 1-like
TC0600011857.hg.1	9.28	10.34	-2.09	0.001644	0.061209	CUL7	cullin 7
TC1900007515.hg.1	8.11	9.17	-2.09	0.005284	0.105031	ZNF738	zinc finger protein 738
TC0200016570.hg.1	4.73	5.8	-2.09	0.005798	0.110442	HOXD3	homeobox D3
TC0300013847.hg.1	9.16	10.22	-2.09	0.018359	0.189012	PPP4R2	protein phosphatase 4, regulatory subunit 2
TC0100009899.hg.1	7.24	8.3	-2.09	0.035267	0.252333	C1orf54	chromosome 1 open reading frame 54
TC0600011162.hg.1	7.48	8.54	-2.09	0.043843	0.276293	ZNF322	zinc finger protein 322
TC0700009982.hg.1	5.35	6.42	-2.1	0.001842	0.064549	PRKAR1B	protein kinase, cAMP-dependent, regulatory, type I, beta
TC2100007854.hg.1	7.79	8.86	-2.1	0.004638	0.098485	CCT8	chaperonin containing TCP1, subunit 8 (theta)
TC0200008801.hg.1	7.22	8.29	-2.1	0.007815	0.125755	SULT1C4	sulfotransferase family 1C member 4
TC1100008514.hg.1	9.66	10.73	-2.1	0.030512	0.235407	TSKU	tsukushi, small leucine rich proteoglycan
TC0X00007308.hg.1	5.74	6.81	-2.1	0.031304	0.237835	GPR173	G protein-coupled receptor 173
TC0X00011204.hg.1	7.53	8.6	-2.1	0.03171	0.239842	LAGE3	L antigen family, member 3
TC0200011219.hg.1	10.2	11.27	-2.11	0.000594	0.038401	ACKR3	atypical chemokine receptor 3
TC1100011485.hg.1	6.03	7.11	-2.11	0.003222	0.083172	SHANK2	SH3 and multiple ankyrin repeat domains 2
TC0600014006.hg.1	6.45	7.53	-2.11	0.003934	0.092157	WDR27	WD repeat domain 27
TC0900009273.hg.1	5.19	6.26	-2.11	0.0437	0.27583	RNF224	ring finger protein 224
TC1500006981.hg.1	8.56	9.64	-2.12	0.006767	0.11752	DLL4	delta-like 4 (Drosophila)
TC1900011524.hg.1	5.52	6.6	-2.12	0.010774	0.149376	ZNF667	zinc finger protein 667
TC0500013321.hg.1	11.41	12.49	-2.12	0.014177	0.168553	GTF2H2	general transcription factor IIH subunit 2
TC1100007819.hg.1	10.44	11.52	-2.12	0.019147	0.192892	MYRF	myelin regulatory factor
TC0700006629.hg.1	9.74	10.82	-2.12	0.043196	0.274753	FSCN1	fascin actin-bundling protein 1
TC1300010033.hg.1	4.52	5.6	-2.12	0.044771	0.278723	CCDC169	coiled-coil domain containing 169
TC1900011581.hg.1	6.75	7.83	-2.12	0.048187	0.288382	ZNF154	zinc finger protein 154
TC0600007285.hg.1	12.24	13.32	-2.12	0.048601	0.28931	HIST1H2AE	histone cluster 1, H2ae
TC0500008454.hg.1	5.51	6.6	-2.13	0.002955	0.080217	PRR16	proline rich 16
TC1100012019.hg.1	6.22	7.31	-2.13	0.0135	0.164931	SESN3	sestrin 3
TC0100007838.hg.1	6.81	7.9	-2.13	0.020935	0.201079	DNALI1	dynein, axonemal, light intermediate chain 1
TC0600014371.hg.1	11.17	12.27	-2.14	0.00129	0.05557	RNASET2	ribonuclease T2
TC0600013531.hg.1	8.91	10.01	-2.14	0.003654	0.088068	NUP43	nucleoporin 43kDa
TC0X00009942.hg.1	7.72	8.82	-2.14	0.00505	0.102269	PJA1	praja ring finger 1, E3 ubiquitin protein ligase
TC0900009414.hg.1	7.27	8.36	-2.14	0.006559	0.115789	RFX3	regulatory factor X, 3 (influences HLA class II expression)
TC0600009310.hg.1	7.63	8.73	-2.14	0.013333	0.164156	GJA1	gap junction protein alpha 1
TC0800008321.hg.1	6.39	7.49	-2.14	0.03021	0.234771	LAPTM4B	lysosomal protein transmembrane 4 beta
TC0400008483.hg.1	11.16	12.26	-2.14	0.043424	0.275142	UGT8	UDP glycosyltransferase 8
TC1100010762.hg.1	7.63	8.73	-2.15	0.00017	0.021438	NUP160	nucleoporin 160kDa
TC1800009285.hg.1	13.58	14.68	-2.15	0.000186	0.02249	RPL17	ribosomal protein L17; small nucleolar RNA, C/D box 58A; small nucleolar RNA, C/D box 58B; small nucleolar RNA, C/D box 58C
TC0300013975.hg.1	8.28	9.38	-2.15	0.000575	0.038091	IP6K2	inositol hexakisphosphate kinase 2
TC1900011915.hg.1	8.94	10.04	-2.15	0.001634	0.061111	ZNF737	zinc finger protein 737
TC1100007408.hg.1	6.07	7.17	-2.15	0.006168	0.112977	PRDM11	PR domain containing 11
TC0100014660.hg.1	10.2	11.3	-2.15	0.006334	0.114102	FUBP1	far upstream element (FUSE) binding protein 1
TC0200008795.hg.1	4.39	5.49	-2.15	0.009705	0.14046	SULT1C3	sulfotransferase family 1C member 3
TC1000011938.hg.1	10.07	11.17	-2.15	0.015979	0.1773	SHTN1	shootin 1
TC1000011555.hg.1	5.8	6.9	-2.15	0.021313	0.202847	MORN4	MORN repeat containing 4
TC1900011937.hg.1	5.95	7.07	-2.16	0.00269	0.076416	ZNF607	zinc finger protein 607
TC1900008121.hg.1	9.33	10.44	-2.16	0.006817	0.117718	SNRPA	small nuclear ribonucleoprotein polypeptide A
TC0X00007363.hg.1	10.38	11.48	-2.16	0.014871	0.170883	MAGED2	MAGE family member D2
TC1100012140.hg.1	7.42	8.53	-2.16	0.029291	0.23179	DCUN1D5	DCN1, defective in cullin neddylation 1, domain containing 5
TC1400010022.hg.1	8.36	9.47	-2.16	0.029939	0.233927	BTBD7	BTB (POZ) domain containing 7
TC1900011708.hg.1	8.98	10.1	-2.16	0.03761	0.260132	PDCD2L	programmed cell death 2-like
TC1700010371.hg.1	6	7.12	-2.17	0.000287	0.028392	ASIC2	acid sensing ion channel 2
TC0600009980.hg.1	8.61	9.73	-2.17	0.001633	0.061111	ZDHHC14	zinc finger, DHHC-type containing 14
TC0100009408.hg.1	4.65	5.77	-2.17	0.007876	0.126175	PIFO	primary cilia formation
TC1600011467.hg.1	6.76	7.88	-2.17	0.014674	0.170594	PKMYT1	protein kinase, membrane associated tyrosine/threonine 1
TC1000008351.hg.1	6.44	7.56	-2.17	0.029791	0.233711	MINPP1	multiple inositol-polyphosphate phosphatase 1
TC0X00011338.hg.1	6.02	7.14	-2.17	0.029894	0.233759	ARSD	arylsulfatase D
TC0100007800.hg.1	6.2	7.32	-2.17	0.044353	0.277506	THRAP3	Jeck2013 ALT_ACCEPTOR, ALT_DONOR, coding, INTERNAL, intronic best transcript NM_005119
TC2000008149.hg.1	6.03	7.16	-2.18	0.006873	0.118411	TMEM74B	transmembrane protein 74B
TC0300011173.hg.1	12.06	13.18	-2.18	0.037344	0.259067	NT5DC2	5-nucleotidase domain containing 2
TC0100008084.hg.1	6.6	7.73	-2.19	0.003163	0.082537	CCDC24	coiled-coil domain containing 24
TC1900008164.hg.1	14.56	15.69	-2.19	0.003793	0.08979	RPS19	ribosomal protein S19
TC0X00006483.hg.1	6.68	7.81	-2.19	0.006084	0.112464	GYG2	glycogenin 2
TC0100014650.hg.1	8.78	9.91	-2.19	0.009423	0.138472	ZZZ3	zinc finger, ZZ-type containing 3
TC1700009707.hg.1	6.03	7.16	-2.19	0.010119	0.144019	PIK3R6	phosphoinositide-3-kinase, regulatory subunit 6
TC0400010770.hg.1	8.37	9.5	-2.19	0.012217	0.157759	PPAT	phosphoribosyl pyrophosphate amidotransferase
TC1600011573.hg.1	7.56	8.69	-2.19	0.014624	0.170594	GCSH	glycine cleavage system protein H (aminomethyl carrier)
TC1100007210.hg.1	11.41	12.54	-2.19	0.038306	0.261733	EIF3M	eukaryotic translation initiation factor 3, subunit M
TC0500013144.hg.1	5.69	6.83	-2.2	6.4e-05	0.014366	CEP72	centrosomal protein 72kDa
TC1900012018.hg.1	7.65	8.78	-2.2	0.001836	0.06445	ZNF577	zinc finger protein 577
TC2000008741.hg.1	7.29	8.43	-2.2	0.00426	0.095175	ABHD12	abhydrolase domain containing 12
TC0200013103.hg.1	7.52	8.66	-2.2	0.007822	0.125755	RTKN	rhotekin
TC0400009198.hg.1	5.53	6.66	-2.2	0.018172	0.188743	APELA	apelin receptor early endogenous ligand
TC1200010130.hg.1	6.76	7.9	-2.2	0.03085	0.236032	SOX5	SRY box 5
TC2200008661.hg.1	11.66	12.8	-2.2	0.034214	0.249102	LGALS2	lectin, galactoside-binding, soluble, 2
TC0800012405.hg.1	8.24	9.39	-2.21	0.001867	0.064691	FUT10	fucosyltransferase 10 (alpha (1,3) fucosyltransferase)
TC0600006530.hg.1	5.51	6.65	-2.21	0.005491	0.107647	FOXF2	forkhead box F2
TC0500009609.hg.1	10.99	12.14	-2.21	0.015936	0.177187	FGFR4	fibroblast growth factor receptor 4
TC0800012300.hg.1	7.22	8.36	-2.21	0.018351	0.189012	FNTA	farnesyltransferase, CAAX box, alpha
TC0400006639.hg.1	6.79	7.94	-2.21	0.025183	0.21826	NSG1	neuron specific gene family member 1; Neuron-specific protein family member 1 [Source:UniProtKB/Swiss-Prot;Acc:P42857]
TC1600010291.hg.1	5.02	6.16	-2.22	9.31e-07	0.001815	SALL1	spalt-like transcription factor 1
TC1200008526.hg.1	4.89	6.04	-2.22	0.006214	0.113277	AMDHD1	amidohydrolase domain containing 1
TC0500007136.hg.1	4.3	5.45	-2.22	0.007899	0.126331	SPEF2	sperm flagellar 2
TC1700006721.hg.1	6.39	7.54	-2.22	0.008205	0.128822	SLC16A13	solute carrier family 16, member 13
TC0500007694.hg.1	10.7	11.85	-2.22	0.013662	0.166021	GTF2H2	general transcription factor IIH subunit 2; general transcription factor IIH subunit 2B (pseudogene)
TC1700009081.hg.1	8.4	9.56	-2.22	0.014726	0.170789	ENGASE	endo-beta-N-acetylglucosaminidase
TC0600007617.hg.1	14.77	15.93	-2.23	5.4e-05	0.013255	C6orf48	chromosome 6 open reading frame 48; small nucleolar RNA, C/D box 52; small nucleolar RNA, C/D box 48
TC1100012474.hg.1	6.32	7.47	-2.23	0.00109	0.051475	MPZL2	myelin protein zero-like 2
TC1900008691.hg.1	6.6	7.76	-2.23	0.020269	0.197818	ZNF766	zinc finger protein 766; microRNA 643
TC1900010386.hg.1	5.06	6.21	-2.23	0.028099	0.228259	CEBPA	CCAAT/enhancer binding protein (C/EBP), alpha
TC1100009280.hg.1	8.89	10.04	-2.23	0.033124	0.245949	OAF	out at first homolog
TC1400009108.hg.1	5.23	6.39	-2.24	0.009388	0.138472	POLE2	polymerase (DNA directed), epsilon 2, accessory subunit
TC0900011454.hg.1	6.81	7.97	-2.24	0.021716	0.204011	ZBTB26	zinc finger and BTB domain containing 26
TC1700012356.hg.1	13.46	14.63	-2.25	0.000236	0.025511	RPL26	ribosomal protein L26
TC0200016687.hg.1	8.95	10.12	-2.25	0.000873	0.045867	SFXN5	sideroflexin 5
TC0600011224.hg.1	11.69	12.86	-2.25	0.01935	0.19395	HIST1H2BL	histone cluster 1, H2bl
TC0500013109.hg.1	9.49	10.66	-2.25	0.023154	0.210518	ZFP62	ZFP62 zinc finger protein
TC1500007009.hg.1	8.04	9.22	-2.26	0.002535	0.075209	MGA	MGA, MAX dimerization protein
TC1700011820.hg.1	9.67	10.84	-2.26	0.015429	0.174439	SRSF2	serine/arginine-rich splicing factor 2; microRNA 636
TC0500010342.hg.1	5.08	6.25	-2.26	0.028758	0.22955	CDH9	cadherin 9, type 2 (T1-cadherin)
TC0100013561.hg.1	6.85	8.03	-2.26	0.041494	0.270971	FABP3	fatty acid binding protein 3, muscle and heart
TC1100011514.hg.1	10.69	11.87	-2.26	0.045887	0.281212	DHCR7	7-dehydrocholesterol reductase
TC0900011340.hg.1	6.26	7.44	-2.27	0.002589	0.075608	ASTN2	astrotactin 2
TC1800007340.hg.1	4.09	5.27	-2.27	0.008706	0.133285	DCC	DCC netrin 1 receptor
TC0100013608.hg.1	8.3	9.48	-2.27	0.009902	0.142612	MARCKSL1	MARCKS-like 1
TC0300008183.hg.1	4.55	5.73	-2.27	0.039186	0.264788	CEP97	Transcript Identified by AceView, Entrez Gene ID(s) 79598
TC1200008597.hg.1	7.55	8.73	-2.27	0.041059	0.269578	GAS2L3	growth arrest-specific 2 like 3
TC0X00009427.hg.1	9.28	10.47	-2.28	0.000674	0.040842	BCOR	BCL6 corepressor
TC2000006993.hg.1	4.31	5.51	-2.28	0.009432	0.138472	SYNDIG1	synapse differentiation inducing 1
TC0500011896.hg.1	10.31	11.51	-2.29	0.000851	0.04583	ZNF608	zinc finger protein 608
TSUnmapped00000399.hg.1	5.22	6.41	-2.29	0.014096	0.168149	ZNF852	zinc finger protein 852
TC0700013119.hg.1	6.53	7.73	-2.29	0.024321	0.215105	XRCC2	X-ray repair complementing defective repair in Chinese hamster cells 2
TC1800006448.hg.1	8.79	9.99	-2.29	0.028553	0.229012	TYMS	thymidylate synthetase
TC0100013700.hg.1	5.5	6.69	-2.29	0.046771	0.283935	CLSPN	claspin
TC0900011998.hg.1	11.96	13.16	-2.3	0.006988	0.119038	SNORA17A	small nucleolar RNA, H/ACA box 17A; small nucleolar RNA, H/ACA box 17B; small nucleolar RNA host gene 7
TC0800011713.hg.1	10.67	11.87	-2.3	0.028896	0.230305	MTSS1	metastasis suppressor 1
TC0100016755.hg.1	9.25	10.45	-2.3	0.03946	0.265107	BRINP3	bone morphogenetic protein/retinoic acid inducible neural-specific 3
TC0800011764.hg.1	6.48	7.69	-2.31	0.010566	0.147198	FAM84B	family with sequence similarity 84, member B
TC1000009714.hg.1	4.57	5.78	-2.31	0.013111	0.163015	PRKCQ	protein kinase C, theta
TC2200008799.hg.1	10.49	11.7	-2.32	5.6e-05	0.013413	ST13	suppression of tumorigenicity 13 (colon carcinoma) (Hsp70 interacting protein)
TC0700010965.hg.1	12.03	13.25	-2.32	0.00294	0.080031	IGFBP3	insulin like growth factor binding protein 3
TC1900010528.hg.1	6.26	7.48	-2.32	0.016282	0.178047	ZNF260	zinc finger protein 260
TC1200009148.hg.1	8.88	10.09	-2.32	0.02987	0.233759	HNF1A	HNF1 homeobox A
TC2200007361.hg.1	7.39	8.6	-2.32	0.034456	0.249832	TOMM22	translocase of outer mitochondrial membrane 22 homolog (yeast)
TC0500012670.hg.1	6.24	7.45	-2.32	0.043213	0.274778	GABRB2	gamma-aminobutyric acid (GABA) A receptor, beta 2
TC0500009678.hg.1	6.83	8.05	-2.33	0.004306	0.095714	ZNF354C	zinc finger protein 354C
TC0700010321.hg.1	10.92	12.14	-2.33	0.006239	0.113277	ETV1	ets variant 1
TC1700009888.hg.1	7.2	8.42	-2.33	0.013727	0.166241	CENPV	centromere protein V
TC0800008845.hg.1	10.96	12.18	-2.33	0.041583	0.270971	MYC	v-myc avian myelocytomatosis viral oncogene homolog
TC1900010172.hg.1	4.62	5.84	-2.34	0.000258	0.026346	ZNF676	zinc finger protein 676
TC0100008845.hg.1	11.86	13.08	-2.34	0.000428	0.032953	ADGRL2	adhesion G protein-coupled receptor L2
TC0100016167.hg.1	5.09	6.31	-2.34	0.002072	0.068696	NR1I3	nuclear receptor subfamily 1, group I, member 3
TC2200008091.hg.1	9.81	11.04	-2.34	0.006037	0.112373	PI4KAP2	phosphatidylinositol 4-kinase, catalytic, alpha pseudogene 2
TC0X00007573.hg.1	9.44	10.67	-2.34	0.038873	0.263595	OGT	O-linked N-acetylglucosamine (GlcNAc) transferase
TC2200009328.hg.1	10.32	11.56	-2.35	0.0001	0.01656	HPS4	Hermansky-Pudlak syndrome 4
TC0800010949.hg.1	6.36	7.59	-2.35	0.003314	0.08417	SNX16	sorting nexin 16
TC0300007242.hg.1	9.47	10.7	-2.35	0.006844	0.118002	SACM1L	SAC1 suppressor of actin mutations 1-like (yeast)
TC1600011450.hg.1	7.59	8.82	-2.35	0.018832	0.190792	SPIRE2	spire-type actin nucleation factor 2
TC0100008496.hg.1	6.18	7.41	-2.35	0.025123	0.218149	FGGY	FGGY carbohydrate kinase domain containing
TC1900010531.hg.1	7.17	8.41	-2.35	0.025313	0.219009	ZNF461	zinc finger protein 461
TC0700010989.hg.1	11.94	13.18	-2.36	0.000863	0.04583	TNS3	tensin 3
TC0700009560.hg.1	5.41	6.65	-2.36	0.002702	0.076657	CNTNAP2	contactin associated protein-like 2
TC0600007293.hg.1	7.57	8.81	-2.36	0.019797	0.196246	HIST1H2BI	histone cluster 1, H2bi
TC2000007110.hg.1	5.65	6.88	-2.36	0.042939	0.27385	POFUT1	protein O-fucosyltransferase 1; microRNA 1825
TC1900011757.hg.1	8.03	9.28	-2.37	0.000676	0.040842	CEACAM19	carcinoembryonic antigen-related cell adhesion molecule 19
TC1900007456.hg.1	10.39	11.63	-2.37	0.009473	0.138472	ZNF253	zinc finger protein 253
TC0600011674.hg.1	7.77	9.01	-2.37	0.028978	0.230789	PPIL1	peptidylprolyl isomerase (cyclophilin)-like 1
TC1500010753.hg.1	5.01	6.26	-2.37	0.031337	0.237914	TLN2	talin 2
TC0100009934.hg.1	4.66	5.91	-2.38	0.000118	0.018075	ANXA9	annexin A9
TC1600011565.hg.1	7.4	8.65	-2.38	0.006773	0.117527	CFDP1	craniofacial development protein 1
TC1900011726.hg.1	10.67	11.92	-2.38	0.020134	0.197635	C19orf33	chromosome 19 open reading frame 33
TC1600007959.hg.1	10.25	11.5	-2.38	0.044648	0.278458	MT1E	metallothionein 1E
TC0200012742.hg.1	9.64	10.89	-2.39	1.7e-05	0.008854	XPO1	exportin 1
TC0900011035.hg.1	8.33	9.59	-2.39	0.004949	0.101325	TMEM246	transmembrane protein 246
TC2000008845.hg.1	11.81	13.06	-2.39	0.009475	0.138472	PLAGL2	pleiomorphic adenoma gene-like 2
TC0300007472.hg.1	8.94	10.2	-2.39	0.012966	0.162559	GLYCTK	glycerate kinase
TC1900008826.hg.1	5.24	6.49	-2.39	0.013225	0.163772	CACNG7	calcium channel, voltage-dependent, gamma subunit 7
TC1500010899.hg.1	10.51	11.77	-2.39	0.016609	0.179786	ST20-MTHFS	ST20-MTHFS readthrough
TC0400008041.hg.1	7.37	8.64	-2.4	0.003289	0.084108	PTPN13	protein tyrosine phosphatase, non-receptor type 13 (APO-1/CD95 (Fas)-associated phosphatase)
TC0X00009339.hg.1	10.9	12.16	-2.4	0.00564	0.108978	TAB3	TGF-beta activated kinase 1/MAP3K7 binding protein 3
TC1000007934.hg.1	6.51	7.78	-2.4	0.021713	0.204011	ADAMTS14	ADAM metallopeptidase with thrombospondin type 1 motif 14
TC0700012230.hg.1	8.57	9.83	-2.4	0.023119	0.210383	NRCAM	neuronal cell adhesion molecule
TC1900011209.hg.1	6.21	7.47	-2.4	0.045452	0.279896	LRRC4B	leucine rich repeat containing 4B
TC1500007601.hg.1	7.58	8.85	-2.41	0.003113	0.082097	HACD3	3-hydroxyacyl-CoA dehydratase 3
TC2000008279.hg.1	10.88	12.15	-2.41	0.014715	0.170789	PCNA	proliferating cell nuclear antigen
TC0100009402.hg.1	7.66	8.93	-2.42	0.001119	0.052073	CEPT1	choline/ethanolamine phosphotransferase 1
TC2000008852.hg.1	10.87	12.14	-2.42	0.001325	0.056483	NOL4L	nucleolar protein 4-like
TSUnmapped00000330.hg.1	4.29	5.57	-2.42	0.002255	0.071153	ZNF502	zinc finger protein 502
TC1700008372.hg.1	8.62	9.9	-2.42	0.009482	0.138472	SCPEP1	serine carboxypeptidase 1
TC0300013814.hg.1	6.53	7.81	-2.42	0.014991	0.171117	ZNF662	zinc finger protein 662
TC1500010900.hg.1	9.64	10.92	-2.43	0.031227	0.237502	MTHFS	5,10-methenyltetrahydrofolate synthetase (5-formyltetrahydrofolate cyclo-ligase)
TC1900010379.hg.1	4.78	6.07	-2.44	0.000201	0.023484	SLC7A10	solute carrier family 7 (neutral amino acid transporter light chain, asc system), member 10
TC0500007792.hg.1	13.97	15.26	-2.44	0.008058	0.127741	HEXB	hexosaminidase B (beta polypeptide)
TC1400006741.hg.1	8.51	9.79	-2.44	0.008292	0.129587	NYNRIN	NYN domain and retroviral integrase containing
TC0700012751.hg.1	4.39	5.68	-2.44	0.010569	0.147198	SVOPL	SVOP-like
TC0X00007378.hg.1	9.56	10.85	-2.44	0.01185	0.155926	MAGEH1	MAGE family member H1
TC1700010961.hg.1	7.38	8.67	-2.44	0.012972	0.162559	SCRN2	secernin 2
TC1500010698.hg.1	9.59	10.88	-2.45	0.006547	0.115789	SNRPN	small nuclear ribonucleoprotein polypeptide N; SNRPN upstream reading frame; small nucleolar RNA, C/D box 107; Prader Willi/Angelman region RNA, SNRPN neighbor
TC0200016166.hg.1	5.36	6.65	-2.45	0.020056	0.197137	IQCA1	IQ motif containing with AAA domain 1
TC0400008347.hg.1	7.64	8.94	-2.46	0.001321	0.056483	CYP2U1	cytochrome P450, family 2, subfamily U, polypeptide 1
TC0100013993.hg.1	6.88	8.17	-2.46	0.020332	0.198267	PTCH2	patched 2
TC1000010930.hg.1	10.99	12.29	-2.47	0.003559	0.086709	PCBD1	pterin-4 alpha-carbinolamine dehydratase/dimerization cofactor of hepatocyte nuclear factor 1 alpha
TC1000012496.hg.1	6.12	7.42	-2.47	0.005859	0.11092	AS3MT	arsenite methyltransferase
TC0100015193.hg.1	4.04	5.35	-2.47	0.005902	0.111427	MYBPHL	myosin binding protein H-like
TC0100007290.hg.1	9.8	11.1	-2.47	0.023866	0.213321	C1QA	complement component 1, q subcomponent, A chain
TC0100010874.hg.1	11.2	12.51	-2.48	0.001937	0.066165	RGL1	ral guanine nucleotide dissociation stimulator-like 1
TC0600008863.hg.1	6.27	7.58	-2.48	0.006105	0.112683	MANEA	mannosidase, endo-alpha
TC1300009004.hg.1	5.71	7.02	-2.48	0.016056	0.177521	ATP7B	ATPase, Cu++ transporting, beta polypeptide
TC1000007067.hg.1	4.81	6.13	-2.48	0.021695	0.204011	MYO3A	myosin IIIA
TC0800009816.hg.1	5.55	6.87	-2.48	0.024091	0.213941	GFRA2	GDNF family receptor alpha 2
TC1400007632.hg.1	8.31	9.62	-2.48	0.02707	0.224165	PAPLN	papilin, proteoglycan-like sulfated glycoprotein
TC1700008262.hg.1	5.31	6.62	-2.48	0.033947	0.248493	CACNA1G	calcium channel, voltage-dependent, T type, alpha 1G subunit
TC0500008308.hg.1	6.19	7.5	-2.49	0.000161	0.020548	WDR36	WD repeat domain 36
TC0200016755.hg.1	4.9	6.21	-2.49	0.002631	0.075932	NEUROD1	neuronal differentiation 1
TC0900008574.hg.1	5.78	7.1	-2.49	0.003486	0.085834	TRIM32	tripartite motif containing 32
TC0100007444.hg.1	6.41	7.73	-2.49	0.007004	0.119038	CNKSR1	connector enhancer of kinase suppressor of Ras 1
TC0900007863.hg.1	8.51	9.83	-2.49	0.03009	0.234508	CKS2	CDC28 protein kinase regulatory subunit 2
TC0200016569.hg.1	4.89	6.21	-2.5	0.003093	0.081906	HOXD4	homeobox D4
TC1400009912.hg.1	7.72	9.04	-2.5	0.004241	0.095154	GALC	galactosylceramidase
TC0800011137.hg.1	5.32	6.64	-2.5	0.016087	0.177521	RAD54B	RAD54 homolog B (S. cerevisiae); fibrinogen silencer binding protein
TC1500007520.hg.1	9.79	11.12	-2.51	8.35e-07	0.001792	APH1B	APH1B gamma secretase subunit
TC2000009914.hg.1	9.07	10.39	-2.51	3.8e-05	0.011393	TGIF2	TGFB-induced factor homeobox 2
TC0500010731.hg.1	8.45	9.78	-2.51	0.002062	0.06868	ARL15	ADP-ribosylation factor like GTPase 15
TC0400011721.hg.1	5.32	6.65	-2.51	0.034099	0.248761	MAD2L1	MAD2 mitotic arrest deficient-like 1 (yeast)
TC0600009144.hg.1	9.22	10.55	-2.52	0.004061	0.093143	KIAA1919	KIAA1919
TC0800007042.hg.1	13.39	14.72	-2.52	0.006232	0.113277	ADAMDEC1	ADAM-like, decysin 1
TC0900011277.hg.1	7.8	9.14	-2.52	0.006579	0.115852	KIF12	kinesin family member 12
TC1200010562.hg.1	6	7.33	-2.52	0.012276	0.158045	COL2A1	collagen, type II, alpha 1
TC1700011566.hg.1	6.1	7.43	-2.52	0.019831	0.19628	FAM20A	family with sequence similarity 20, member A
TC0Y00006879.hg.1	6.59	7.92	-2.52	0.020262	0.197818	IL3RA	Jeck2013 ANTISENSE, CDS, coding, INTERNAL, intronic, OVCODE, OVEXON best transcript NM_002183
TC1200010182.hg.1	7.65	8.99	-2.52	0.039285	0.264788	BHLHE41	basic helix-loop-helix family, member e41
TC0400007853.hg.1	4.14	5.48	-2.53	0.000462	0.034405	EREG	epiregulin
TC0800009764.hg.1	9.65	10.99	-2.53	0.003237	0.083442	PSD3	pleckstrin and Sec7 domain containing 3
TC0200015770.hg.1	6.22	7.56	-2.53	0.004239	0.095154	GLB1L	galactosidase beta 1 like
TC0200014192.hg.1	11.02	12.37	-2.54	0.000652	0.040227	SAP130	Sin3A associated protein 130kDa
TC0100006675.hg.1	7.81	9.16	-2.54	0.002224	0.071038	KCNAB2	potassium channel, voltage gated subfamily A regulatory beta subunit 2
TC0700012836.hg.1	9.78	11.13	-2.54	0.002315	0.071886	KIAA1147	KIAA1147
TC0300014075.hg.1	7.91	9.25	-2.54	0.015678	0.175874	TRIM59	tripartite motif containing 59
TC0100008602.hg.1	6.98	8.33	-2.55	0.000949	0.047314	CACHD1	cache domain containing 1
TC1000008749.hg.1	8.38	9.73	-2.56	0.001511	0.059644	SFXN2	sideroflexin 2
TC0600010060.hg.1	9.75	11.1	-2.56	0.00257	0.075608	MRPL18	mitochondrial ribosomal protein L18
TC1000011026.hg.1	7.41	8.76	-2.56	0.007758	0.125629	USP54	ubiquitin specific peptidase 54
TC0800010630.hg.1	5.76	7.13	-2.57	0.008953	0.134905	GGH	gamma-glutamyl hydrolase (conjugase, folylpolygammaglutamyl hydrolase)
TC0200016699.hg.1	5.39	6.75	-2.57	0.01246	0.159171	TRABD2A	TraB domain containing 2A
TC0300013964.hg.1	4.48	5.84	-2.57	0.016418	0.178746	PRSS50	protease, serine 50
TC0700011813.hg.1	8.98	10.34	-2.57	0.022011	0.205258	BET1	Bet1 golgi vesicular membrane trafficking protein
TC1000007950.hg.1	7.48	8.84	-2.57	0.046219	0.282506	UNC5B	unc-5 netrin receptor B
TC0100011512.hg.1	8.55	9.92	-2.58	0.005531	0.107936	DTL	denticleless E3 ubiquitin protein ligase homolog (Drosophila)
TC0200014512.hg.1	10.21	11.58	-2.58	0.020088	0.197272	ZEB2	zinc finger E-box binding homeobox 2
TC1400008021.hg.1	6.55	7.92	-2.59	0.000901	0.046619	CHGA	chromogranin A
TC1100009813.hg.1	6.62	7.99	-2.59	0.004006	0.09269	CDKN1C	cyclin-dependent kinase inhibitor 1C (p57, Kip2)
TC2000007386.hg.1	7.28	8.65	-2.59	0.026056	0.221092	PLCG1	phospholipase C, gamma 1; ribosomal protein L23a pseudogene 81
TC0400008534.hg.1	5.48	6.85	-2.6	0.000696	0.041227	NDST3	N-deacetylase/N-sulfotransferase (heparan glucosaminyl) 3
TC0300009179.hg.1	3.78	5.16	-2.61	0.003508	0.086052	MED12L	mediator complex subunit 12 like
TC0200010791.hg.1	5.6	6.99	-2.61	0.006073	0.112464	PNKD	paroxysmal nonkinesigenic dyskinesia; microRNA 6810
TC1500007619.hg.1	8.39	9.78	-2.61	0.015467	0.174669	SMAD6	SMAD family member 6
TC0900008803.hg.1	7.54	8.92	-2.61	0.021706	0.204011	SLC2A8	solute carrier family 2 (facilitated glucose transporter), member 8
TC1200010977.hg.1	12.28	13.67	-2.62	8.9e-05	0.015393	CDK4	cyclin-dependent kinase 4
TC0100015211.hg.1	9.57	10.97	-2.63	0.008619	0.132517	GSTM3	glutathione S-transferase mu 3 (brain)
TC0700013443.hg.1	8.35	9.75	-2.63	0.017974	0.187542	CFTR	cystic fibrosis transmembrane conductance regulator
TC1100012473.hg.1	8.17	9.56	-2.63	0.018507	0.18953	MPZL3	myelin protein zero-like 3
TC0800009793.hg.1	5.76	7.16	-2.63	0.03563	0.253296	SLC18A1	solute carrier family 18 (vesicular monoamine transporter), member 1
TC0100006954.hg.1	5.08	6.48	-2.64	0.008679	0.133062	KAZN	kazrin, periplakin interacting protein
TC0400007371.hg.1	11.29	12.69	-2.64	0.008981	0.134905	SHISA3	shisa family member 3
TC0200014694.hg.1	7.52	8.92	-2.64	0.044014	0.276777	ACVR1C	activin A receptor type IC
TC1900011806.hg.1	5.76	7.16	-2.64	0.045466	0.279896	ZNF582-AS1	ZNF582 antisense RNA 1 (head to head)
TC0X00010155.hg.1	8.87	10.27	-2.64	0.04816	0.288382	ITM2A	integral membrane protein 2A
TC1900006882.hg.1	11.08	12.49	-2.65	0.002983	0.080435	CERS4	ceramide synthase 4
TC0200009539.hg.1	8.02	9.43	-2.65	0.00538	0.106066	ARHGAP15	Rho GTPase activating protein 15
TC0200015226.hg.1	7.23	8.63	-2.65	0.040698	0.268649	HIBCH	Transcript Identified by AceView, Entrez Gene ID(s) 26275
TC1400008981.hg.1	7.41	8.82	-2.66	0.008652	0.132737	FOXA1	forkhead box A1
TC1800008349.hg.1	4.22	5.64	-2.67	0.000528	0.036832	CHST9	carbohydrate (N-acetylgalactosamine 4-0) sulfotransferase 9
TC1300008918.hg.1	7.14	8.56	-2.67	0.022912	0.209556	RCBTB1	regulator of chromosome condensation (RCC1) and BTB (POZ) domain containing protein 1
TC0600012061.hg.1	8.97	10.39	-2.68	0.000594	0.038401	ICK	intestinal cell (MAK-like) kinase
TC0600010040.hg.1	10.63	12.05	-2.68	0.030123	0.234508	FNDC1	fibronectin type III domain containing 1
TC0100013071.hg.1	7.46	8.89	-2.69	0.027106	0.224165	MFAP2	microfibrillar associated protein 2
TC1000008875.hg.1	8.69	10.13	-2.71	0.004632	0.098452	ADD3	adducin 3 (gamma)
TC1400008816.hg.1	7.99	9.44	-2.72	0.003804	0.08979	PRKD1	protein kinase D1
TC2200009248.hg.1	9.75	11.2	-2.73	0.00115	0.052821	KREMEN1	kringle containing transmembrane protein 1
TC0200011990.hg.1	10.53	11.98	-2.73	0.012987	0.162559	PTRHD1	peptidyl-tRNA hydrolase domain containing 1
TC1300006923.hg.1	7.98	9.44	-2.74	0.001043	0.049922	NHLRC3	NHL repeat containing 3
TC1800007360.hg.1	7.9	9.35	-2.74	0.00193	0.066012	RAB27B	RAB27B, member RAS oncogene family
TC1300009522.hg.1	8.92	10.37	-2.74	0.006367	0.114315	UGGT2	UDP-glucose glycoprotein glucosyltransferase 2
TC1100006966.hg.1	7.55	9.01	-2.74	0.014783	0.170837	NCR3LG1	natural killer cell cytotoxicity receptor 3 ligand 1
TC0X00006794.hg.1	7.95	9.4	-2.74	0.029629	0.233125	PRDX4	peroxiredoxin 4
TC1700009122.hg.1	6.25	7.7	-2.74	0.036752	0.257216	SLC26A11	solute carrier family 26 (anion exchanger), member 11
TC1200011598.hg.1	5.65	7.11	-2.75	0.019667	0.195284	HAL	histidine ammonia-lyase
TC0300007223.hg.1	5.07	6.53	-2.75	0.039665	0.265522	KIF15	kinesin family member 15
TC1600007275.hg.1	10.16	11.63	-2.76	0.000805	0.044503	LCMT1	leucine carboxyl methyltransferase 1
TC0600008006.hg.1	9.71	11.18	-2.76	0.002316	0.071886	FOXP4	forkhead box P4; microRNA 4641
TC1100012471.hg.1	7.88	9.34	-2.76	0.012525	0.159418	AMICA1	adhesion molecule, interacts with CXADR antigen 1
TC1900008696.hg.1	7.78	9.24	-2.76	0.02928	0.23179	ZNF880	zinc finger protein 880
TC1700010209.hg.1	6.45	7.92	-2.77	0.006585	0.115865	TLCD1	TLC domain containing 1
TC2200006907.hg.1	4.19	5.66	-2.78	0.001757	0.062685	SGSM1	small G protein signaling modulator 1
TC0500013349.hg.1	6.55	8.03	-2.78	0.003743	0.08919	FBN2	fibrillin 2
TC0200015211.hg.1	10.07	11.55	-2.79	0.03223	0.241957	SLC40A1	solute carrier family 40 (iron-regulated transporter), member 1
TC0400007938.hg.1	11.83	13.31	-2.8	0.003718	0.088802	BMP2K	BMP2 inducible kinase
TC1900010016.hg.1	10.57	12.06	-2.8	0.004107	0.093766	ISYNA1	inositol-3-phosphate synthase 1
TC0600007598.hg.1	12.05	13.54	-2.8	0.033747	0.248083	AIF1	allograft inflammatory factor 1
TC0300011324.hg.1	6.11	7.61	-2.83	0.001799	0.063866	FHIT	fragile histidine triad
TC1700012333.hg.1	4.4	5.91	-2.84	0.001953	0.066371	TRPV3	transient receptor potential cation channel, subfamily V, member 3
TC0200006779.hg.1	9.48	10.98	-2.84	0.003554	0.086709	FAM84A	family with sequence similarity 84, member A
TC2200007615.hg.1	6.07	7.58	-2.85	0.004953	0.101325	RIBC2	RIB43A domain with coiled-coils 2
TC1900010926.hg.1	8.22	9.74	-2.86	0.000914	0.046619	TRAPPC6A	trafficking protein particle complex 6A
TC0600014248.hg.1	9.36	10.88	-2.86	0.011131	0.151766	HIST1H2BB	histone cluster 1, H2bb
TC11_KI270721v1_random00006432.hg.1	8.43	9.95	-2.86	0.02307	0.210201	MRPL23	Homo sapiens mitochondrial ribosomal protein L23 (MRPL23), mRNA.; 39S ribosomal protein L23, mitochondrial-like; Homo sapiens mitochondrial ribosomal protein L23, mRNA (cDNA clone MGC:12795 IMAGE:4298000), complete cds.
TC0600012116.hg.1	4.35	5.87	-2.87	0.000771	0.043151	COL21A1	collagen, type XXI, alpha 1
TC0X00007999.hg.1	8.78	10.3	-2.87	0.002587	0.075608	BEX4	brain expressed X-linked 4
TC0300009772.hg.1	3.74	5.26	-2.88	0.038872	0.263595	AHSG	alpha-2-HS-glycoprotein
TC2000006577.hg.1	6.99	8.52	-2.88	0.045873	0.281212	PRND	prion protein 2 (dublet)
TC1600010809.hg.1	8.71	10.24	-2.89	0.000694	0.041227	TXNL4B	thioredoxin-like 4B
TC0500012588.hg.1	4.34	5.87	-2.89	0.004989	0.101517	HAVCR1	hepatitis A virus cellular receptor 1
TC0900012185.hg.1	8.7	10.23	-2.89	0.007406	0.122382	CEL	carboxyl ester lipase
TC1200010109.hg.1	9.63	11.16	-2.89	0.047284	0.285753	LDHB	lactate dehydrogenase B
TC0100008779.hg.1	7.27	8.8	-2.9	0.001659	0.061383	ST6GALNAC3	ST6 (alpha-N-acetyl-neuraminyl-2,3-beta-galactosyl-1,3)-N-acetylgalactosaminide alpha-2,6-sialyltransferase 3
TC1800007863.hg.1	10.97	12.51	-2.9	0.007381	0.122146	ENOSF1	enolase superfamily member 1
TC0500010478.hg.1	7.42	8.96	-2.9	0.022589	0.207773	AGXT2	alanine--glyoxylate aminotransferase 2
TC0200015349.hg.1	8.51	10.05	-2.91	0.021034	0.201643	HSPD1	heat shock 60kDa protein 1 (chaperonin)
TC1900009493.hg.1	5.86	7.4	-2.92	0.000111	0.01755	CD209	CD209 molecule
TC0300014069.hg.1	4.15	5.71	-2.94	0.013574	0.165416	CLRN1	clarin 1
TC1900008221.hg.1	9.16	10.72	-2.95	0.000345	0.030664	PINLYP	phospholipase A2 inhibitor and LY6/PLAUR domain containing
TC0800012451.hg.1	11.73	13.3	-2.96	0.000182	0.022418	EIF3E	eukaryotic translation initiation factor 3, subunit E
TC0600012053.hg.1	11.45	13.01	-2.96	0.018403	0.189012	GSTA1	glutathione S-transferase alpha 1
TC1200009967.hg.1	9.44	11.01	-2.96	0.03606	0.255012	DUSP16	dual specificity phosphatase 16
TC1500007034.hg.1	9.93	11.5	-2.97	0.008738	0.133487	SNAP23	synaptosome associated protein 23kDa
TC0200010480.hg.1	6.31	7.88	-2.97	0.030675	0.235623	NOP58	NOP58 ribonucleoprotein
TC0700009317.hg.1	9.33	10.9	-2.98	3e-05	0.010538	TRIM24	tripartite motif containing 24
TC1900011946.hg.1	4.98	6.56	-2.98	0.005686	0.109384	FBXO27	F-box protein 27
TC1700010997.hg.1	3.72	5.3	-2.98	0.02558	0.219458	HOXB9	homeobox B9
TC1800007052.hg.1	3.61	5.2	-2.99	0.0008	0.044311	ASXL3	additional sex combs like transcriptional regulator 3
TC1100013206.hg.1	13.3	14.88	-3	0.001513	0.059644	STARD10	StAR-related lipid transfer domain containing 10
TC0100008618.hg.1	7.52	9.11	-3.01	0.000855	0.04583	AK4	adenylate kinase 4
TC2200006703.hg.1	6.48	8.07	-3.01	0.000904	0.046619	HIC2	hypermethylated in cancer 2
TC0600007244.hg.1	4.64	6.23	-3.01	0.013034	0.162623	SCGN	secretagogin, EF-hand calcium binding protein
TC0X00007781.hg.1	6.94	8.53	-3.01	0.016828	0.181093	ZNF711	zinc finger protein 711
TC1000011580.hg.1	8.89	10.49	-3.02	9e-06	0.005733	HPSE2	heparanase 2 (inactive)
TC0100016321.hg.1	8.43	10.03	-3.02	0.003684	0.088574	GCSH	glycine cleavage system protein H (aminomethyl carrier)
TC0X00010329.hg.1	11.47	13.06	-3.02	0.008483	0.131268	TSPAN6	tetraspanin 6
TC1900011223.hg.1	5.39	6.98	-3.02	0.018675	0.190282	KLK1	kallikrein 1
TC1000007132.hg.1	6.11	7.71	-3.03	0.002443	0.074734	BAMBI	BMP and activin membrane-bound inhibitor
TC0X00010409.hg.1	6.25	7.86	-3.04	0.002332	0.072276	BEX2	brain expressed X-linked 2
TC0400010558.hg.1	5.97	7.57	-3.04	0.00437	0.096188	ATP8A1	ATPase, aminophospholipid transporter (APLT), class I, type 8A, member 1
TC0X00008052.hg.1	4.95	6.56	-3.05	9.7e-05	0.016242	CXorf57	chromosome X open reading frame 57
TC0500013296.hg.1	8.5	10.11	-3.05	0.004379	0.096188	C1QTNF3-AMACR	C1QTNF3-AMACR readthrough (NMD candidate)
TC0300013733.hg.1	5.32	6.93	-3.05	0.024226	0.214476	MFI2	antigen p97 (melanoma associated) identified by monoclonal antibodies 133.2 and 96.5
TC2200008069.hg.1	3.74	5.35	-3.06	4.4e-05	0.012322	SLC7A4	solute carrier family 7, member 4
TC0400011180.hg.1	8.73	10.34	-3.06	0.047953	0.287916	SCD5	stearoyl-CoA desaturase 5
TC1200007209.hg.1	4.72	6.33	-3.07	0.029641	0.233125	DDX11	Zhang2013 ALT_ACCEPTOR, ALT_DONOR, coding, INTERNAL, intronic best transcript NM_030653
TC0200015912.hg.1	6.46	8.09	-3.09	0.008065	0.127741	IRS1	insulin receptor substrate 1
TC1300007718.hg.1	8.99	10.61	-3.09	0.014618	0.170594	GPC6	glypican 6
TSUnmapped00000311.hg.1	7.34	8.97	-3.09	0.032024	0.240989	ZNF780A	zinc finger protein 780A
TC0200007348.hg.1	10.27	11.9	-3.1	4.7e-05	0.012597	PKDCC	protein kinase domain containing, cytoplasmic
TC0300010521.hg.1	7.4	9.03	-3.1	0.000252	0.026227	THRB	thyroid hormone receptor, beta
TC0700009491.hg.1	5.45	7.1	-3.12	0.007545	0.123349	CLCN1	chloride channel, voltage-sensitive 1
TC1100007056.hg.1	6.96	8.61	-3.14	0.005064	0.102359	NELL1	neural EGFL like 1
TC2000007503.hg.1	8.93	10.58	-3.14	0.012535	0.159418	UBE2C	ubiquitin-conjugating enzyme E2C
TC0900008318.hg.1	7.8	9.47	-3.16	0.000961	0.047729	TMEM38B	transmembrane protein 38B
TC0400008348.hg.1	12.48	14.14	-3.17	0.045231	0.279416	HADH	hydroxyacyl-CoA dehydrogenase
TC0X00009611.hg.1	6.33	8	-3.18	0.000254	0.026317	SLC38A5	solute carrier family 38, member 5
TC1000007954.hg.1	5.81	7.48	-3.18	0.005374	0.106049	SLC29A3	solute carrier family 29 (equilibrative nucleoside transporter), member 3
TC0500012302.hg.1	5.1	6.77	-3.18	0.021625	0.204011	GNPDA1	glucosamine-6-phosphate deaminase 1
TC0700013529.hg.1	7.52	9.2	-3.2	0.001365	0.057533	HOXA3	homeobox A3
TC2000009802.hg.1	5.54	7.22	-3.21	0.002947	0.080121	NKAIN4	Na+/K+ transporting ATPase interacting 4
TC0400008892.hg.1	7.85	9.54	-3.23	0.00044	0.033458	HHIP	hedgehog interacting protein
TC1600007965.hg.1	9.13	10.83	-3.24	0.004909	0.100758	MT1F	metallothionein 1F
TC1300009309.hg.1	10.21	11.92	-3.28	0.006815	0.117718	EDNRB	endothelin receptor type B
TC0200016484.hg.1	6.22	7.94	-3.3	0.032985	0.245365	RGPD2	RANBP2-like and GRIP domain containing 2; RANBP2-like and GRIP domain containing 1
TC1100008381.hg.1	7.51	9.23	-3.31	0.00025	0.026204	P2RY6	pyrimidinergic receptor P2Y, G-protein coupled, 6
TC1000012497.hg.1	4.83	6.56	-3.32	0.000826	0.045289	BORCS7-ASMT	BORCS7-ASMT readthrough (NMD candidate)
TSUnmapped00000670.hg.1	7.3	9.03	-3.33	0.021291	0.202847	ZNF780A	zinc finger protein 780A
TC1600011461.hg.1	4.21	5.96	-3.36	4.2e-05	0.011829	IGFALS	insulin-like growth factor binding protein, acid labile subunit
TC1900010670.hg.1	4.66	6.41	-3.36	0.017596	0.185944	CLC	Charcot-Leyden crystal galectin
TC0200014792.hg.1	8.02	9.77	-3.37	0.013021	0.162563	COBLL1	cordon-bleu WH2 repeat protein like 1
TC0300010960.hg.1	4.68	6.44	-3.39	0.000314	0.029224	PRSS42	protease, serine 42
TC0200008536.hg.1	10.1	11.87	-3.39	0.020359	0.198297	ANKRD36	Transcript Identified by AceView, Entrez Gene ID(s) 375248
TC0700007002.hg.1	5.15	6.92	-3.41	0.00329	0.084108	HOXA-AS3	HOXA cluster antisense RNA 3
TC0600011927.hg.1	7.72	9.49	-3.42	0.000361	0.030682	SUPT3H	SPT3 homolog, SAGA and STAGA complex component
TC0500013392.hg.1	8.24	10.02	-3.42	0.003455	0.085726	CCNJL	cyclin J-like
TC0600012050.hg.1	11.57	13.35	-3.42	0.023163	0.210518	GSTA2	glutathione S-transferase alpha 2
TC1200012748.hg.1	7.72	9.49	-3.42	0.03327	0.246409	CD163L1	CD163 molecule-like 1
TC1300009638.hg.1	11.84	13.61	-3.42	0.046365	0.28283	RPS26	Homo sapiens ribosomal protein S26, mRNA (cDNA clone MGC:104291 IMAGE:4287636), complete cds.
TC0800010506.hg.1	7.44	9.22	-3.43	0.003831	0.090204	PLAG1	pleiomorphic adenoma gene 1
TC0100017947.hg.1	5.86	7.65	-3.46	0.000766	0.043151	OPN3	opsin 3
TC1100010397.hg.1	9.01	10.81	-3.48	0.000103	0.01668	CCDC34	coiled-coil domain containing 34
TC1400009214.hg.1	7.6	9.41	-3.49	0.013132	0.163087	BMP4	bone morphogenetic protein 4
TC0700010463.hg.1	9.77	11.58	-3.52	6e-06	0.004878	IGF2BP3	insulin-like growth factor 2 mRNA binding protein 3
TC1100013150.hg.1	7.29	9.11	-3.54	0.000365	0.030702	TPH1	tryptophan hydroxylase 1
TC1900010479.hg.1	6.64	8.46	-3.54	0.000858	0.04583	DMKN	dermokine
TC0800008759.hg.1	5.74	7.57	-3.55	0.037579	0.26004	FER1L6	fer-1-like family member 6
TC0900008250.hg.1	10.05	11.88	-3.56	0.003314	0.08417	ZNF189	zinc finger protein 189
TC1700012056.hg.1	4.79	6.64	-3.6	0.000216	0.024059	PDE6G	phosphodiesterase 6G, cGMP-specific, rod, gamma
TSUnmapped00000222.hg.1	7.51	9.37	-3.61	0.018432	0.189012	ZNF780A	zinc finger protein 780A
TC0900010886.hg.1	11.36	13.23	-3.64	0.000732	0.042221	PTCH1	patched 1
TC0300008818.hg.1	4.63	6.5	-3.65	0.00251	0.075209	COL6A5	collagen, type VI, alpha 5
TC0X00011339.hg.1	12.25	14.12	-3.65	0.022691	0.208338	ARSE	arylsulfatase E (chondrodysplasia punctata 1)
TC1700007536.hg.1	4.45	6.33	-3.67	0.009444	0.138472	SPACA3	sperm acrosome associated 3
TC2200007186.hg.1	9.68	11.56	-3.68	0.008858	0.134333	ISX	intestine-specific homeobox
TC2000007509.hg.1	12.87	14.75	-3.68	0.030352	0.235119	CTSA	cathepsin A
TC0400010553.hg.1	5.05	6.94	-3.69	0.000151	0.019896	BEND4	BEN domain containing 4
TC0500009076.hg.1	7.39	9.28	-3.69	0.00681	0.117718	SLC26A2	solute carrier family 26 (anion exchanger), member 2
TC0600011517.hg.1	10.65	12.54	-3.69	0.006932	0.118555	HLA-DPA1	major histocompatibility complex, class II, DP alpha 1
TC0700010561.hg.1	7.43	9.32	-3.72	0.001008	0.049194	HOXA5	homeobox A5
TC1200011599.hg.1	10.8	12.7	-3.72	0.001678	0.061687	LTA4H	leukotriene A4 hydrolase
TC1200008667.hg.1	4.84	6.74	-3.72	0.013561	0.16535	HSP90B1	Transcript Identified by AceView, Entrez Gene ID(s) 7184
TC0400012396.hg.1	7.69	9.59	-3.73	0.000354	0.030664	AADAT	aminoadipate aminotransferase
TC1200009420.hg.1	9.6	11.5	-3.74	0.013848	0.16686	ADGRD1	adhesion G protein-coupled receptor D1
TC1600011360.hg.1	7.22	9.14	-3.77	0.000361	0.030682	SYT17	synaptotagmin XVII
TC1700010807.hg.1	7.82	9.74	-3.77	0.005244	0.104721	PYY	peptide YY
TC1100011652.hg.1	8.21	10.14	-3.81	0.000663	0.040616	GDPD5	glycerophosphodiester phosphodiesterase domain containing 5
TC0100013223.hg.1	7.59	9.52	-3.81	0.000856	0.04583	RAP1GAP	RAP1 GTPase activating protein
TC0500010265.hg.1	4.88	6.81	-3.82	0.003216	0.083095	CDH18	cadherin 18, type 2
TC0400009217.hg.1	6.74	8.68	-3.85	0.002123	0.069204	KLHL2	kelch-like family member 2
TC0600011943.hg.1	5.19	7.13	-3.86	0.005615	0.108591	ENPP5	ectonucleotide pyrophosphatase/phosphodiesterase 5 (putative)
TC1000009893.hg.1	6.68	8.63	-3.86	0.013479	0.164931	ITGA8	integrin alpha 8
TC0500013297.hg.1	7.83	9.78	-3.87	0.004893	0.100758	AMACR	alpha-methylacyl-CoA racemase
TC0500009061.hg.1	10.05	12.01	-3.89	2.9e-05	0.010519	PCYOX1L	prenylcysteine oxidase 1 like
TC0200009005.hg.1	6.99	8.95	-3.89	0.007555	0.123415	DPP10	dipeptidyl-peptidase 10 (inactive)
TC0100018565.hg.1	11.32	13.28	-3.89	0.02762	0.226883	AGT	angiotensinogen (serpin peptidase inhibitor, clade A, member 8)
TC2200008134.hg.1	5.76	7.72	-3.89	0.041073	0.269578	ZNF280B	zinc finger protein 280B
TC0200014800.hg.1	4.62	6.58	-3.9	0.002111	0.069018	SLC38A11	solute carrier family 38, member 11
TC0800009529.hg.1	6.84	8.81	-3.91	0.000639	0.039864	PPP1R3B	protein phosphatase 1, regulatory subunit 3B
TC0300013084.hg.1	4.66	6.63	-3.92	0.036221	0.255387	LRRC31	leucine rich repeat containing 31
TC1100006634.hg.1	6.4	8.37	-3.93	0.001549	0.060307	PGAP2	post-GPI attachment to proteins 2
TC0200010567.hg.1	11.09	13.06	-3.93	0.001728	0.062476	EEF1B2	eukaryotic translation elongation factor 1 beta 2; small nucleolar RNA, H/ACA box 41
TC1900010984.hg.1	9.14	11.12	-3.94	0.002387	0.073549	CCDC8	coiled-coil domain containing 8
TC1300008109.hg.1	6.35	8.33	-3.95	0.003798	0.08979	F10	coagulation factor X
TC1600008139.hg.1	6.17	8.15	-3.96	0.001975	0.066922	CES4A	carboxylesterase 4A
TC1500010134.hg.1	7.01	8.99	-3.96	0.005458	0.107194	CIB2	calcium and integrin binding family member 2
TC0200015364.hg.1	9.33	11.32	-3.96	0.026248	0.221326	SATB2	SATB homeobox 2
TC1900008369.hg.1	7.26	9.25	-3.98	0.00019	0.022732	HIF3A	hypoxia inducible factor 3, alpha subunit
TC0X00009749.hg.1	4.06	6.05	-3.98	0.035686	0.253445	KDM5C	Transcript Identified by AceView, Entrez Gene ID(s) 8242
TC2000009462.hg.1	6.37	8.37	-3.99	0.000485	0.035356	SALL4	spalt-like transcription factor 4
TC0700007061.hg.1	5.42	7.42	-4.01	0.000127	0.01881	WIPF3	WAS/WASL interacting protein family, member 3
TC1500008029.hg.1	6.57	8.57	-4.01	0.006088	0.112464	FAH	fumarylacetoacetate hydrolase (fumarylacetoacetase)
TC0300013728.hg.1	6.78	8.78	-4.01	0.007791	0.125635	PIGZ	phosphatidylinositol glycan anchor biosynthesis class Z
TC0600011590.hg.1	4.67	6.68	-4.01	0.047457	0.286476	SPDEF	SAM pointed domain containing ETS transcription factor
TC0300006465.hg.1	7.13	9.15	-4.04	0.00119	0.053602	LRRN1	leucine rich repeat neuronal 1
TC0600014031.hg.1	7.64	9.66	-4.06	8.4e-05	0.015069	DLL1	delta-like 1 (Drosophila)
TC0600010790.hg.1	6.68	8.7	-4.06	0.001097	0.05161	C6orf52	chromosome 6 open reading frame 52
TSUnmapped00000818.hg.1	7.95	9.98	-4.08	0.020897	0.200802	F10	coagulation factor X
TC2200007010.hg.1	5.76	7.79	-4.1	3.3e-05	0.010583	EMID1	EMI domain containing 1
TC0500007972.hg.1	12.83	14.88	-4.12	0.007787	0.125635	VCAN	versican
TC0700013466.hg.1	4.81	6.86	-4.13	8.9e-05	0.015393	AKR1D1	aldo-keto reductase family 1, member D1
TC0200009071.hg.1	5.1	7.15	-4.14	0.000331	0.03017	CFAP221	cilia and flagella associated protein 221
TC0400012818.hg.1	10.73	12.78	-4.14	0.000517	0.036731	CCNG2	cyclin G2
TC0700010564.hg.1	4.82	6.88	-4.15	0.004084	0.093396	HOXA10	homeobox A10; homeobox A9; microRNA 196b
TC1200007157.hg.1	5.67	7.72	-4.15	0.023796	0.213102	REP15	RAB15 effector protein
TC0500011146.hg.1	7.36	9.42	-4.16	7.2e-05	0.014473	ENC1	ectodermal-neural cortex 1 (with BTB domain)
TC1500010725.hg.1	12.2	14.27	-4.18	0.042047	0.27206	CAPN3	calpain 3
TC0700006941.hg.1	5.07	7.14	-4.19	0.000487	0.035408	NPY	neuropeptide Y
TC0800010511.hg.1	4.5	6.58	-4.23	0.003115	0.082097	SDR16C5	short chain dehydrogenase/reductase family 16C, member 5
TC1600006870.hg.1	6.87	8.95	-4.23	0.005529	0.107936	ATF7IP2	activating transcription factor 7 interacting protein 2
TSUnmapped00000817.hg.1	7.21	9.29	-4.23	0.021343	0.202909	F10	coagulation factor X
TC0700008265.hg.1	6.54	8.63	-4.24	0.000183	0.022418	ADAM22	ADAM metallopeptidase domain 22
TC1600008134.hg.1	5.89	7.98	-4.24	0.028021	0.228259	CA7	carbonic anhydrase VII
TC2000009216.hg.1	5.99	8.08	-4.26	0.008807	0.133961	SLPI	secretory leukocyte peptidase inhibitor
TC2000008445.hg.1	9.72	11.82	-4.28	0.001118	0.052073	FLRT3	fibronectin leucine rich transmembrane protein 3
TC1100013040.hg.1	8.99	11.09	-4.28	0.003276	0.084035	TM7SF2	transmembrane 7 superfamily member 2
TC0400012798.hg.1	8.52	10.63	-4.32	0.000462	0.034405	ADGRL3	adhesion G protein-coupled receptor L3
TC0100014790.hg.1	5.27	7.39	-4.32	0.026914	0.223655	COL24A1	collagen, type XXIV, alpha 1
TC0400011637.hg.1	13.75	15.88	-4.37	0.044945	0.27903	RPS26	Homo sapiens ribosomal protein S26, mRNA (cDNA clone MGC:27148 IMAGE:4807004), complete cds.; Homo sapiens ribosomal protein S26, mRNA (cDNA clone MGC:88201 IMAGE:6388128), complete cds.; Homo sapiens ribosomal protein S26, mRNA (cDNA clone MGC:104291 IMAGE:4287636), complete cds.; Homo sapiens ribosomal protein S26, mRNA (cDNA clone MGC:104292 IMAGE:6726218), complete cds.
TC0100007199.hg.1	4.36	6.49	-4.39	0.003071	0.081838	VWA5B1	von Willebrand factor A domain containing 5B1
TC0600008972.hg.1	11.97	14.12	-4.43	0.000259	0.026346	PRDM1	PR domain containing 1, with ZNF domain
TC1900011004.hg.1	8.61	10.76	-4.43	0.001133	0.052386	SLC1A5	solute carrier family 1 (neutral amino acid transporter), member 5
TC1200010490.hg.1	7.41	9.57	-4.47	0.000301	0.028994	NELL2	neural EGFL like 2
TC0900009272.hg.1	5.94	8.1	-4.47	0.009494	0.138472	CYSRT1	cysteine-rich tail protein 1
TC2000009997.hg.1	6.77	8.94	-4.5	0.000364	0.030696	DUSP15	dual specificity phosphatase 15
TC0300010962.hg.1	5.62	7.79	-4.51	0.002833	0.078224	MYL3	myosin, light chain 3, alkali; ventricular, skeletal, slow
TC1700007944.hg.1	10.6	12.78	-4.52	3.6e-05	0.011184	TMEM106A	transmembrane protein 106A
TC1700008186.hg.1	8.37	10.55	-4.54	0.001423	0.05782	IGF2BP1	insulin-like growth factor 2 mRNA binding protein 1
TC0400012926.hg.1	8.71	10.91	-4.58	0.002791	0.077907	SULT1E1	sulfotransferase family 1E member 1
TC1200012725.hg.1	8.82	11.02	-4.6	0.000499	0.036005	FAM101A	family with sequence similarity 101, member A
TC0300007517.hg.1	7.32	9.52	-4.6	0.000622	0.039368	CACNA1D	calcium channel, voltage-dependent, L type, alpha 1D subunit
TC1600006483.hg.1	4.4	6.61	-4.62	0.029891	0.233759	MSLN	mesothelin
TC1900011866.hg.1	8.85	11.06	-4.63	0.000398	0.032146	RAB3D	RAB3D, member RAS oncogene family
TC0900012193.hg.1	10.83	13.05	-4.65	0.013381	0.164367	MAMDC4	MAM domain containing 4
TC1300009218.hg.1	9.61	11.84	-4.68	4e-06	0.003748	DACH1	dachshund family transcription factor 1
TC1900011756.hg.1	8.29	10.53	-4.72	5e-06	0.004585	PVR	poliovirus receptor
TC1700007017.hg.1	12.71	14.95	-4.73	0.000144	0.019587	SNORD49A	small nucleolar RNA, C/D box 49A; small nucleolar RNA, C/D box 65; LRRC75A antisense RNA 1
TC0X00008764.hg.1	4.43	6.68	-4.76	0.000128	0.01881	PNMA3	paraneoplastic Ma antigen 3
TC0X00009707.hg.1	9.16	11.41	-4.76	0.000759	0.043151	MAGED4	melanoma antigen family D4; melanoma antigen family D4B; small nucleolar RNA, H/ACA box 11D; small nucleolar RNA, H/ACA box 11E
TC0500007143.hg.1	8.92	11.2	-4.84	0.000126	0.01881	SKP2	S-phase kinase-associated protein 2, E3 ubiquitin protein ligase
TC0700013531.hg.1	5.54	7.81	-4.84	0.002159	0.070057	HOXA6	homeobox A6
TC0700008657.hg.1	8.23	10.51	-4.85	0.003421	0.085561	LRRC17	leucine rich repeat containing 17
TC0X00007274.hg.1	8.84	11.13	-4.89	0.002216	0.071038	MAGED4B	melanoma antigen family D4B; melanoma antigen family D4; small nucleolar RNA, H/ACA box 11D
TC1100010948.hg.1	4.2	6.5	-4.9	0.001319	0.056483	GLYAT	glycine-N-acyltransferase
TC1700007360.hg.1	8.7	10.99	-4.9	0.002092	0.068809	TMEM97	transmembrane protein 97
TC0400011732.hg.1	10.02	12.31	-4.91	0.000211	0.024035	NDNF	neuron-derived neurotrophic factor
TC0600011463.hg.1	12.58	14.87	-4.91	0.03051	0.235407	NEU1	sialidase 1 (lysosomal sialidase)
TC1100006923.hg.1	6.67	8.98	-4.94	0.000503	0.036085	PDE3B	phosphodiesterase 3B, cGMP-inhibited
TC1900006499.hg.1	12.7	15.02	-4.98	0.002497	0.075209	ARID3A	AT rich interactive domain 3A (BRIGHT-like)
TC0100015805.hg.1	7.67	10	-5.02	1.67e-07	0.000597	CELF3	CUGBP, Elav-like family member 3
TC0900012189.hg.1	11.16	13.5	-5.06	0.000581	0.038094	TMEM141	transmembrane protein 141
TC0X00010357.hg.1	5.87	8.22	-5.09	0.02609	0.221092	GLA	galactosidase, alpha
TC0600012113.hg.1	8.38	10.73	-5.1	0.000536	0.036883	BMP5	bone morphogenetic protein 5
TC0800011691.hg.1	8.64	10.99	-5.1	0.006072	0.112464	ANXA13	annexin A13
TC0100009621.hg.1	6.79	9.16	-5.15	0.001419	0.05782	PHGDH	phosphoglycerate dehydrogenase
TC0100015093.hg.1	4.88	7.25	-5.19	7.3e-05	0.014473	OLFM3	olfactomedin 3
TC1000008271.hg.1	4.84	7.22	-5.23	0.007182	0.120816	CDHR1	cadherin-related family member 1
TC0100013908.hg.1	8.19	10.57	-5.24	0.007656	0.12459	SLC2A1	solute carrier family 2 (facilitated glucose transporter), member 1
TC0700010563.hg.1	6.84	9.25	-5.32	0.000625	0.039406	HOXA7	homeobox A7
TC1900007384.hg.1	5.27	7.68	-5.32	0.000935	0.046969	GDF15	growth differentiation factor 15
TC1700008844.hg.1	10.7	13.11	-5.32	0.003782	0.08974	TTYH2	tweety family member 2
TC1900007836.hg.1	8.24	10.66	-5.34	0.011596	0.154384	FXYD3	FXYD domain containing ion transport regulator 3; microRNA 6887
TC0X00010851.hg.1	7.29	9.73	-5.4	0.004803	0.099796	GPC3	glypican 3
TC0400008391.hg.1	5.15	7.59	-5.42	2.1e-05	0.009778	EGF	epidermal growth factor
TC1200007714.hg.1	4.13	6.57	-5.43	0.000292	0.028458	AMHR2	anti-Mullerian hormone receptor, type II
TC2100008459.hg.1	6	8.45	-5.46	0.003471	0.085726	FTCD	formimidoyltransferase cyclodeaminase
TC0700012870.hg.1	5.23	7.69	-5.5	0.00019	0.022732	KEL	Kell blood group, metallo-endopeptidase
TC0200006799.hg.1	5.3	7.8	-5.66	1e-06	0.002206	MYCN	v-myc avian myelocytomatosis viral oncogene neuroblastoma derived homolog
TC0300009789.hg.1	9.03	11.55	-5.73	1.6e-05	0.00868	ST6GAL1	ST6 beta-galactosamide alpha-2,6-sialyltranferase 1
TC1000008951.hg.1	4.57	7.11	-5.79	0.000142	0.019444	HABP2	hyaluronan binding protein 2
TC0500011712.hg.1	4.95	7.51	-5.9	2e-06	0.0024	EPB41L4A	erythrocyte membrane protein band 4.1 like 4A
TC0X00010607.hg.1	8.36	10.94	-5.98	0.00013	0.01881	KLHL13	kelch-like family member 13
TC1200007694.hg.1	8.46	11.04	-5.99	0.036176	0.255387	SOAT2	sterol O-acyltransferase 2
TC0X00010382.hg.1	6.48	9.06	-6.01	0.000317	0.029224	BEX5	brain expressed X-linked 5
TC1400008329.hg.1	3.63	6.23	-6.04	7e-05	0.014473	DIO3	deiodinase, iodothyronine, type III
TC1700009037.hg.1	4.59	7.19	-6.09	0.001251	0.054986	C17orf99	chromosome 17 open reading frame 99
TC0100013076.hg.1	7.37	9.98	-6.1	0.009103	0.136345	PADI2	peptidyl arginine deiminase, type II
TC0100009969.hg.1	5.36	7.97	-6.12	2.3e-05	0.009839	RIIAD1	regulatory subunit of type II PKA R-subunit (RIIa) domain containing 1
TC1600008005.hg.1	9.06	11.68	-6.16	9.5e-05	0.016079	ADGRG1	adhesion G protein-coupled receptor G1
TC1900011099.hg.1	8.33	10.96	-6.18	0.03659	0.256758	HSD17B14	hydroxysteroid (17-beta) dehydrogenase 14
TC1900012049.hg.1	5.24	7.88	-6.27	0.001395	0.057636	TMEM86B	transmembrane protein 86B
TC0700013609.hg.1	8.72	11.37	-6.28	0.03632	0.255765	TFEC	transcription factor EC
TC1600007966.hg.1	8.77	11.42	-6.29	0.003352	0.084475	MT1H	metallothionein 1H
TC0300008484.hg.1	5.34	8.03	-6.43	0.000704	0.041227	PLA1A	phospholipase A1 member A
TC0200014034.hg.1	4.9	7.61	-6.55	3.2e-05	0.010583	SCTR	secretin receptor
TC1400008705.hg.1	12.08	14.82	-6.7	9.8e-05	0.016242	SLC7A8	solute carrier family 7 (amino acid transporter light chain, L system), member 8
TC0100012469.hg.1	11.12	13.94	-7.04	0.004051	0.093143	MXRA8	matrix-remodelling associated 8
TC1400009299.hg.1	5.25	8.07	-7.06	2e-06	0.002222	C14orf105	chromosome 14 open reading frame 105
TC0900008504.hg.1	10.53	13.36	-7.11	6.7e-05	0.014473	COL27A1	collagen, type XXVII, alpha 1
TC0200015755.hg.1	4.68	7.53	-7.19	0.001741	0.062521	CRYBA2	crystallin beta A2
TC0300013849.hg.1	7.08	9.93	-7.22	4.6e-05	0.012566	ROBO2	roundabout guidance receptor 2
TC0800010382.hg.1	11.36	14.22	-7.26	0.000653	0.040227	SNAI2	snail family zinc finger 2
TC1700009495.hg.1	7.84	10.71	-7.33	0.006441	0.115042	P2RX1	purinergic receptor P2X, ligand gated ion channel, 1
TC0100013313.hg.1	7.57	10.46	-7.4	0.005684	0.109384	MYOM3	myomesin 3
TC0100007584.hg.1	5.62	8.51	-7.42	8.3e-05	0.015039	PTPRU	protein tyrosine phosphatase, receptor type, U
TC1300009394.hg.1	8.5	11.41	-7.49	0.000352	0.030664	SLITRK6	SLIT and NTRK-like family, member 6
TC0100012788.hg.1	6.19	9.1	-7.49	0.004085	0.093396	GPR157	G protein-coupled receptor 157
TC1200008176.hg.1	6.61	9.57	-7.81	0.00017	0.021438	LGR5	leucine-rich repeat containing G protein-coupled receptor 5
TC1200012832.hg.1	3.97	6.96	-7.94	3.8e-05	0.011448	PAH	phenylalanine hydroxylase
TC2200007612.hg.1	8.01	11.01	-7.97	0.0016	0.061111	UPK3A	uroplakin 3A
TC0400008165.hg.1	9.23	12.27	-8.25	0.025729	0.219771	ATOH1	atonal bHLH transcription factor 1
TC0700010604.hg.1	7.95	11.01	-8.31	0.000214	0.024059	CPVL	carboxypeptidase, vitellogenic-like
TC0100017018.hg.1	8.17	11.25	-8.46	0.000332	0.03017	ETNK2	ethanolamine kinase 2
TC0100010168.hg.1	4.94	8.05	-8.63	0.03171	0.239842	RHBG	Rh family, B glycoprotein (gene/pseudogene)
TC0300007273.hg.1	5.03	8.22	-9.13	8.9e-05	0.015393	PTH1R	parathyroid hormone 1 receptor
TC0X00011012.hg.1	5.38	8.65	-9.63	3e-06	0.003384	SLITRK4	SLIT and NTRK-like family, member 4
TC0400012181.hg.1	4.01	7.35	-10.11	0.002589	0.075608	FGA	fibrinogen alpha chain
TC0100013061.hg.1	9.14	12.52	-10.4	0.004758	0.099456	MST1L	macrophage stimulating 1-like
TC0300013461.hg.1	5.72	9.13	-10.61	0.000116	0.017976	MASP1	mannan-binding lectin serine peptidase 1 (C4/C2 activating component of Ra-reactive factor)
TC0600012544.hg.1	7.92	11.35	-10.77	3e-05	0.010538	RRAGD	Ras-related GTP binding D
TC0700006945.hg.1	6.74	10.17	-10.81	0.000744	0.042552	MPP6	membrane protein, palmitoylated 6
TC0300013520.hg.1	7.56	11.01	-10.94	0.000911	0.046619	CLDN1	claudin 1
TC0100017834.hg.1	7.18	10.66	-11.1	0.000529	0.036832	GNG4	guanine nucleotide binding protein (G protein), gamma 4
TC1400010793.hg.1	6.76	10.26	-11.33	2e-06	0.002212	MIR1247	microRNA 1247
TC0400012182.hg.1	3.55	7.06	-11.41	2e-06	0.002206	FGG	fibrinogen gamma chain
TC0600011798.hg.1	5.51	9.02	-11.43	0.000156	0.020016	TFEB	transcription factor EB
TC0X00008040.hg.1	5.47	9.03	-11.8	1.66e-07	0.000597	MUM1L1	melanoma associated antigen (mutated) 1-like 1
TC1700011495.hg.1	4.7	8.32	-12.24	0.000153	0.019958	APOH	apolipoprotein H (beta-2-glycoprotein I)
TC1700008514.hg.1	3.95	7.56	-12.27	2.3e-05	0.009839	TBX4	T-box 4
TC0500010592.hg.1	5.47	9.09	-12.31	0.000286	0.028392	C6	complement component 6
TC0400007831.hg.1	6.95	10.74	-13.76	0.014734	0.170789	AFP	alpha-fetoprotein
TC0300011075.hg.1	6.69	10.6	-15.1	0.025991	0.220958	MST1	macrophage stimulating 1
TC0900009905.hg.1	7.42	11.46	-16.49	2.6e-05	0.010404	CNTFR	ciliary neurotrophic factor receptor
TC1800007193.hg.1	3.98	8.08	-17.1	1.14e-08	0.000122	SLC14A2	solute carrier family 14 (urea transporter), member 2
TC1200010023.hg.1	7.09	11.21	-17.41	2.7e-05	0.010404	ERP27	endoplasmic reticulum protein 27
TC0400006540.hg.1	6.05	10.26	-18.58	3.1e-05	0.010583	FGFR3	fibroblast growth factor receptor 3
TC0100016166.hg.1	5.83	10.13	-19.71	7e-05	0.014473	APOA2	apolipoprotein A-II
TC1400010642.hg.1	5.2	9.85	-25.13	7e-06	0.005155	SERPINA4	serpin peptidase inhibitor, clade A (alpha-1 antiproteinase, antitrypsin), member 4
TC0600009353.hg.1	6.68	11.68	-32.02	1.7e-05	0.008854	TPD52L1	tumor protein D52-like 1
TC0200007102.hg.1	6.59	11.82	-37.75	0.039701	0.265589	PLB1	phospholipase B1
TC0100017020.hg.1	5.14	10.45	-39.42	0.000428	0.032953	REN	renin
TC1000011450.hg.1	5.94	11.32	-41.78	0.00013	0.01881	RBP4	retinol binding protein 4, plasma
TC0900010933.hg.1	4.56	10.17	-48.77	6e-06	0.004804	CTSV	cathepsin V
TC0400007830.hg.1	6.17	12.41	-75.63	0.010905	0.150215	ALB	albumin
TC1900007831.hg.1	5.45	11.89	-87.1	0.000961	0.047729	HPN	hepsin
TC0400009064.hg.1	5.09	11.9	-112.65	2.37e-07	0.000727	FGB	fibrinogen beta chain
TC1800007015.hg.1	8.8	16.01	-149.03	3e-06	0.003297	TTR	transthyretin
TC0700006481.hg.1	4.87	12.28	-168.97	1e-06	0.002206	CYP2W1	cytochrome P450, family 2, subfamily W, polypeptide 1

## Sheet: list3
Transcript Cluster ID	35-36 weeks distal Bi-weight Avg Signal (log2)	16 weeks distal Bi-weight Avg Signal (log2)	Fold Change (linear) (group9 vs. group4)	ANOVA p-value (group9 vs. group4)	FDR p-value (group9 vs. group4)	Gene Symbol	Description
TC0200008168.hg.1	16.83	4.91	3865.23	6e-06	0.007647	REG1A	regenerating islet-derived 1 alpha
TC0800009444.hg.1	16.77	6.65	1112.14	5.25e-07	0.002252	DEFA5	defensin, alpha 5, Paneth cell-specific
TC1300007256.hg.1	17.52	7.97	752.49	3e-06	0.006733	OLFM4	olfactomedin 4
TC0100017113.hg.1	15.07	6.61	351.89	4.1e-08	0.000293	PIGR	polymeric immunoglobulin receptor
TC0800009432.hg.1	12.52	4.13	335.03	1.38e-07	0.000739	DEFA6	defensin, alpha 6, Paneth cell-specific
TC0200013174.hg.1	13.13	5.07	265.59	2.61e-09	5.6e-05	REG3A	regenerating islet-derived 3 alpha
TC0200013172.hg.1	11.64	4.22	171.64	0.000325	0.028261	REG1B	regenerating islet-derived 1 beta
TC0700011955.hg.1	12.33	5.42	120.51	0.008388	0.102172	CYP3A4	cytochrome P450, family 3, subfamily A, polypeptide 4
TC1900009404.hg.1	13.24	6.49	107.92	0.002061	0.059164	FUT6	fucosyltransferase 6 (alpha (1,3) fucosyltransferase)
TC0200011100.hg.1	15	8.42	95.28	0.047936	0.235782	ALPI	alkaline phosphatase, intestinal
TC0700013483.hg.1	13.83	7.6	74.83	6.7e-07	0.002394	PRSS2	protease, serine, 2 (trypsin 2)
TC1600009022.hg.1	12.02	5.85	71.81	2.1e-05	0.012666	TPSB2	tryptase beta 2 (gene/pseudogene); tryptase alpha/beta 1
TC0400010961.hg.1	11.35	5.34	64.41	0.002669	0.064292	JCHAIN	joining chain of multimeric IgA and IgM
TC2200007120.hg.1	14.71	9.01	52.12	0.006204	0.090396	SLC5A1	solute carrier family 5 (sodium/glucose cotransporter), member 1
TC0700013472.hg.1	12.02	6.46	47.08	0.002954	0.066823	MGAM	maltase-glucoamylase
TC1100007778.hg.1	10	4.6	42.07	0.01379	0.130817	MS4A18	membrane-spanning 4-domains, subfamily A, member 18
TC0700009230.hg.1	10.87	5.49	41.62	0.000948	0.044407	AKR1B10	aldo-keto reductase family 1, member B10 (aldose reductase)
TC0900008847.hg.1	10.44	5.17	38.46	0.000375	0.030674	LCN2	lipocalin 2
TC0100016150.hg.1	10.41	5.23	36.14	1.6e-05	0.011039	ITLN2	intelectin 2
TC0200014402.hg.1	14.68	9.52	35.77	0.017467	0.145611	LCT	lactase
TC1500007062.hg.1	11.76	6.67	34.06	0.002232	0.060912	CKMT1B	creatine kinase, mitochondrial 1B; creatine kinase, mitochondrial 1A
TC0700006735.hg.1	10.72	5.66	33.37	0.009393	0.10803	SCIN	scinderin
TC1200008133.hg.1	12.67	7.85	28.32	7e-06	0.007647	LYZ	lysozyme
TC0100011413.hg.1	9.28	4.58	25.91	0.013456	0.12948	CR2	complement component (3d/Epstein Barr virus) receptor 2
TC1600006529.hg.1	10.53	5.85	25.67	0.000104	0.019994	TPSAB1	tryptase alpha/beta 1; tryptase beta 2 (gene/pseudogene)
TC0200014672.hg.1	9.68	5.02	25.32	0.036936	0.208228	NR4A2	nuclear receptor subfamily 4, group A, member 2
TC1900009443.hg.1	17.22	12.6	24.58	0.007374	0.097687	C3	complement component 3
TC0700011954.hg.1	11.49	6.93	23.61	0.034168	0.200489	CYP3A7	cytochrome P450, family 3, subfamily A, polypeptide 7; CYP3A7-CYP3A51P readthrough
TC0900011033.hg.1	17.22	12.66	23.55	0.005231	0.084735	ALDOB	aldolase B, fructose-bisphosphate
TC0400012173.hg.1	10.27	5.73	23.28	0.001445	0.051283	SFRP2	secreted frizzled-related protein 2
TC1800007037.hg.1	8.65	4.14	22.69	0.003609	0.071312	MEP1B	meprin A, beta
TC1500007067.hg.1	12.53	8.05	22.41	0.00239	0.061668	CKMT1A	creatine kinase, mitochondrial 1A
TC0600007480.hg.1	15.6	11.45	17.77	0.000629	0.038389	HLA-F	major histocompatibility complex, class I, F
TC1500010796.hg.1	12.32	8.21	17.25	0.000155	0.022534	SYNM	synemin, intermediate filament protein
TC0300009122.hg.1	9.88	5.78	17.2	0.001661	0.054879	CPA3	carboxypeptidase A3 (mast cell)
TC0200012417.hg.1	8.57	4.53	16.48	0.026582	0.177574	ABCG5	ATP binding cassette subfamily G member 5
TC1900008533.hg.1	11.14	7.13	16.12	0.002928	0.066457	CD37	CD37 molecule
TC0700009231.hg.1	8.74	4.73	16.1	0.000431	0.031989	AKR1B15	aldo-keto reductase family 1, member B15
TC1900010856.hg.1	10.34	6.37	15.65	0.022557	0.165143	PLAUR	plasminogen activator, urokinase receptor
TSUnmapped00000594.hg.1	11.6	7.65	15.51	0.000615	0.037994	GREM1	gremlin 1, DAN family BMP antagonist [Source:HGNC Symbol;Acc:HGNC:2001]
TC1200010022.hg.1	11.31	7.35	15.49	0.003536	0.070926	MGP	matrix Gla protein
TSUnmapped00000571.hg.1	10.3	6.37	15.26	0.001268	0.04875	GREM1	gremlin 1, DAN family BMP antagonist [Source:HGNC Symbol;Acc:HGNC:2001]
TC1500006788.hg.1	10.22	6.3	15.11	0.001855	0.057318	GREM1	gremlin 1, DAN family BMP antagonist
TC1500009281.hg.1	7.84	4.21	12.4	0.006617	0.093118	DUOX2	dual oxidase 2
TC1500007409.hg.1	9.89	6.26	12.4	0.005625	0.08679	GCNT3	glucosaminyl (N-acetyl) transferase 3, mucin type
TC1700007671.hg.1	10.31	6.68	12.35	0.003215	0.068606	C17orf78	chromosome 17 open reading frame 78
TC0900008219.hg.1	8.64	5.02	12.33	0.025311	0.173715	NR4A3	nuclear receptor subfamily 4, group A, member 3
TC0600014266.hg.1	8.92	5.31	12.18	0.000369	0.030459	TNXB	tenascin XB
TSUnmapped00000622.hg.1	8.52	4.98	11.63	0.000323	0.028261	GREM1	gremlin 1, DAN family BMP antagonist [Source:HGNC Symbol;Acc:HGNC:2001]
TC0900012197.hg.1	8.58	5.08	11.25	0.002502	0.062307	PTGDS	prostaglandin D2 synthase 21kDa (brain)
TC0100017110.hg.1	9.21	5.72	11.19	0.01376	0.130756	FCMR	Fc fragment of IgM receptor
TC0700013581.hg.1	8.03	4.55	11.13	0.002317	0.061308	STEAP4	STEAP family member 4
TC1500008232.hg.1	10.19	6.72	11.07	0.001988	0.058308	ISG20	interferon stimulated exonuclease gene 20kDa
TC1100007899.hg.1	12.86	9.4	11	0.000183	0.023398	RARRES3	retinoic acid receptor responder (tazarotene induced) 3
TC1700007557.hg.1	9.94	6.52	10.67	0.004659	0.080901	CCL2	chemokine (C-C motif) ligand 2
TC1400008940.hg.1	12.56	9.17	10.5	0.003526	0.070871	NFKBIA	nuclear factor of kappa light polypeptide gene enhancer in B-cells inhibitor, alpha
TC1100007780.hg.1	8.07	4.68	10.46	0.041181	0.219331	MS4A10	membrane-spanning 4-domains, subfamily A, member 10
TC0600011474.hg.1	9.38	6.04	10.16	7.2e-05	0.018102	TNXA	tenascin XA (pseudogene)
TC0100015336.hg.1	9.38	6.04	10.09	0.033416	0.197988	BCL2L15	BCL2-like 15
TC0700008011.hg.1	9.13	5.82	9.92	0.005014	0.083358	NCF1	neutrophil cytosolic factor 1
TC1200012714.hg.1	8.73	5.43	9.82	0.003588	0.071286	HSPB8	heat shock 22kDa protein 8
TC0700010334.hg.1	8.54	5.26	9.74	0.028637	0.183675	AGMO	alkylglycerol monooxygenase
TC0400011408.hg.1	13.66	10.38	9.73	0.002456	0.061756	ADH1B	alcohol dehydrogenase 1B (class I), beta polypeptide
TC1100009110.hg.1	9.3	6.02	9.68	0.002102	0.059233	NNMT	nicotinamide N-methyltransferase
TC1500009127.hg.1	9.57	6.33	9.44	0.021618	0.161948	PPP1R14D	protein phosphatase 1, regulatory (inhibitor) subunit 14D
TC2000007341.hg.1	11.2	7.99	9.27	8.1e-05	0.018926	FAM83D	family with sequence similarity 83, member D
TC0100010571.hg.1	8.95	5.76	9.1	0.002056	0.059164	PRRX1	paired related homeobox 1
TC0700006913.hg.1	8.36	5.19	9.02	0.003403	0.070159	GPNMB	glycoprotein (transmembrane) nmb
TC1000012428.hg.1	10.11	6.96	8.91	0.009357	0.10803	AKR1C3	aldo-keto reductase family 1, member C3
TC0200008334.hg.1	8.16	5.04	8.74	0.003182	0.068333	SMYD1	SET and MYND domain containing 1
TC0100016539.hg.1	9.24	6.12	8.68	5.5e-05	0.016517	ANGPTL1	angiopoietin like 1
TC0300012818.hg.1	8.67	5.56	8.67	0.001672	0.055017	IGSF10	immunoglobulin superfamily, member 10
TC0100007936.hg.1	10.15	7.04	8.62	0.019814	0.154985	MFSD2A	major facilitator superfamily domain containing 2A
TC0700011953.hg.1	12.1	9.01	8.49	0.023514	0.167943	CYP3A5	cytochrome P450, family 3, subfamily A, polypeptide 5
TC0X00006696.hg.1	7.47	4.43	8.26	0.031989	0.194255	S100G	S100 calcium binding protein G
TC0700011842.hg.1	9.15	6.14	8.05	0.001192	0.048712	PDK4	pyruvate dehydrogenase kinase, isozyme 4
TC0600014110.hg.1	11.45	8.45	8.05	0.000701	0.040022	PSMB9	proteasome subunit beta 9
TC1700010640.hg.1	12.09	9.09	8.04	0.008162	0.101485	KRT20	keratin 20, type I
TC2100007032.hg.1	13.08	10.07	8.03	0.000749	0.040704	CBR1	carbonyl reductase 1
TC2200009219.hg.1	10.96	7.97	7.97	0.015734	0.138875	IGLL5	immunoglobulin lambda-like polypeptide 5; microRNA 5571; immunoglobulin lambda constant 1 (Mcg marker); immunoglobulin lambda constant 2 (Kern-Oz- marker); immunoglobulin lambda variable 2-5 (pseudogene); immunoglobulin lambda variable 3-1; immunoglobulin lambda joining 1
TC0600014247.hg.1	7.89	4.92	7.86	0.001184	0.048552	FAM65B	family with sequence similarity 65, member B
TC1600006658.hg.1	12.67	9.69	7.86	0.020439	0.157355	IL32	interleukin 32
TC1700011020.hg.1	8.78	5.83	7.75	0.048254	0.236399	GIP	gastric inhibitory polypeptide
TC1300008010.hg.1	11.38	8.45	7.62	0.013478	0.129561	COL4A2	collagen, type IV, alpha 2
TC0100016359.hg.1	8.55	5.63	7.59	0.028422	0.18304	SELL	selectin L
TC1100011199.hg.1	10.7	7.78	7.55	0.008254	0.101804	NAALADL1	N-acetylated alpha-linked acidic dipeptidase-like 1
TC0200016074.hg.1	8.22	5.32	7.46	0.006097	0.089663	NGEF	neuronal guanine nucleotide exchange factor
TC0500006613.hg.1	6.97	4.11	7.27	0.044484	0.228251	ADAMTS16	ADAM metallopeptidase with thrombospondin type 1 motif 16
TC1100011182.hg.1	7.63	4.79	7.2	0.000465	0.032905	PYGM	phosphorylase, glycogen, muscle
TC0700012182.hg.1	11.18	8.34	7.18	0.000484	0.033694	NAMPT	nicotinamide phosphoribosyltransferase
TC0200011138.hg.1	7.88	5.05	7.12	0.007863	0.100268	UGT1A1	UDP glucuronosyltransferase 1 family, polypeptide A1; UDP glucuronosyltransferase 1 family, polypeptide A6; UDP glucuronosyltransferase 1 family, polypeptide A4; UDP glucuronosyltransferase 1 family, polypeptide A10; UDP glucuronosyltransferase 1 family, polypeptide A8; UDP glucuronosyltransferase 1 family, polypeptide A7; UDP glucuronosyltransferase 1 family, polypeptide A5; UDP glucuronosyltran…
TC1700006524.hg.1	12.46	9.63	7.09	0.003109	0.06798	SERPINF1	serpin peptidase inhibitor, clade F (alpha-2 antiplasmin, pigment epithelium derived factor), member 1
TC0100011414.hg.1	7.63	4.81	7.07	0.001365	0.05044	CR1	complement component (3b/4b) receptor 1 (Knops blood group)
TC0600009597.hg.1	14.17	11.37	7.01	0.003644	0.071312	TNFAIP3	tumor necrosis factor, alpha-induced protein 3
TC1400010390.hg.1	7.76	4.98	6.86	0.038635	0.212145	AHNAK2	AHNAK nucleoprotein 2
TC0500007413.hg.1	7.15	4.39	6.79	0.006621	0.093118	GZMA	granzyme A
TC0200009662.hg.1	8.15	5.4	6.76	0.04441	0.227928	TNFAIP6	tumor necrosis factor, alpha-induced protein 6
TC0500012238.hg.1	8.81	6.06	6.73	0.016634	0.142601	HBEGF	heparin-binding EGF-like growth factor
TC0X00008826.hg.1	11.43	8.7	6.65	0.014017	0.131861	FLNA	Jeck2013 ANTISENSE, CDS, coding, INTERNAL, OVCODE, OVEXON best transcript NM_001110556
TC1200010559.hg.1	13.28	10.56	6.59	0.002179	0.060232	VDR	vitamin D (1,25- dihydroxyvitamin D3) receptor
TC1100009408.hg.1	11.33	8.62	6.55	0.046815	0.233484	SLC37A2	solute carrier family 37 (glucose-6-phosphate transporter), member 2
TC0600014257.hg.1	13.23	10.52	6.54	0.027422	0.180225	HLA-C	major histocompatibility complex, class I, C
TC0900008951.hg.1	7.41	4.73	6.41	0.000122	0.021468	HMCN2	hemicentin 2
TC0400010242.hg.1	11.51	8.83	6.4	0.003442	0.070379	PPARGC1A	peroxisome proliferator-activated receptor gamma, coactivator 1 alpha
TC1300006774.hg.1	6.99	4.32	6.39	0.003023	0.06739	MEDAG	mesenteric estrogen-dependent adipogenesis
TC2200007083.hg.1	9.02	6.35	6.36	0.003359	0.069937	INPP5J	inositol polyphosphate-5-phosphatase J
TC0400007836.hg.1	8.21	5.54	6.35	0.010683	0.115484	CXCL8	chemokine (C-X-C motif) ligand 8
TC1200010874.hg.1	7.69	5.03	6.33	0.023089	0.166793	MMP19	matrix metallopeptidase 19
TC1700007919.hg.1	10.6	7.95	6.29	0.000733	0.040704	AOC3	amine oxidase, copper containing 3
TC0100016678.hg.1	9.98	7.33	6.28	8e-06	0.007647	FAM129A	family with sequence similarity 129, member A
TC1700010590.hg.1	11.16	8.51	6.27	0.001958	0.057928	GSDMB	gasdermin B
TC1600008661.hg.1	11.93	9.29	6.23	0.005417	0.085361	CRISPLD2	cysteine-rich secretory protein LCCL domain containing 2
TC0500007231.hg.1	8.84	6.2	6.2	0.000234	0.024111	PTGER4	prostaglandin E receptor 4 (subtype EP4)
TC0700011797.hg.1	7.89	5.28	6.1	0.001809	0.057045	SAMD9L	sterile alpha motif domain containing 9-like
TC0100011406.hg.1	14.63	12.03	6.06	0.001265	0.04875	CD55	CD55 molecule, decay accelerating factor for complement (Cromer blood group)
TC1700008920.hg.1	10.3	7.7	6.03	0.006129	0.089672	ITGB4	integrin beta 4
TC1900006494.hg.1	6.51	3.94	5.97	0.008111	0.101379	CFD	complement factor D (adipsin)
TC0800009856.hg.1	8.21	5.64	5.95	0.048211	0.236293	EGR3	early growth response 3
TC0100006881.hg.1	11.65	9.08	5.93	0.006994	0.095297	TNFRSF1B	tumor necrosis factor receptor superfamily, member 1B; microRNA 4632; microRNA 7846
TC0600014258.hg.1	14.32	11.75	5.93	0.000361	0.030045	HLA-B	major histocompatibility complex, class I, B
TC0800010938.hg.1	7.54	4.97	5.93	0.021474	0.161266	FABP4	fatty acid binding protein 4, adipocyte
TC0500010639.hg.1	7.46	4.92	5.82	0.000505	0.034165	CCL28	chemokine (C-C motif) ligand 28
TC0800009819.hg.1	10.09	7.55	5.8	0.001392	0.050972	DOK2	docking protein 2
TC0400012641.hg.1	10.67	8.14	5.76	0.002669	0.064292	PDLIM3	PDZ and LIM domain 3
TC1100007273.hg.1	11.73	9.2	5.76	0.000552	0.035897	CD44	CD44 molecule (Indian blood group)
TC0100015378.hg.1	6.95	4.43	5.73	9.8e-05	0.019242	CASQ2	calsequestrin 2 (cardiac muscle)
TC0700010770.hg.1	7.49	4.98	5.7	0.009905	0.110993	SFRP4	secreted frizzled-related protein 4
TC1000007883.hg.1	9.82	7.3	5.7	0.019836	0.154985	SRGN	serglycin
TC0400007104.hg.1	6.53	4.04	5.62	0.004103	0.075709	SLC34A2	solute carrier family 34 (type II sodium/phosphate cotransporter), member 2
TC0600013231.hg.1	10.6	8.11	5.61	0.010192	0.112767	SGK1	serum/glucocorticoid regulated kinase 1
TC0600011508.hg.1	10.89	8.4	5.61	0.000115	0.02128	TAP1	transporter 1, ATP-binding cassette, sub-family B (MDR/TAP)
TC1900009405.hg.1	6.7	4.21	5.6	0.001261	0.04875	FUT3	fucosyltransferase 3 (galactoside 3(4)-L-fucosyltransferase, Lewis blood group)
TC1700007922.hg.1	7.17	4.7	5.56	0.020381	0.157075	G6PC	glucose-6-phosphatase, catalytic subunit
TC0300014031.hg.1	12.28	9.82	5.5	0.001282	0.048858	CCDC80	coiled-coil domain containing 80; long intergenic non-protein coding RNA 1279
TC0100011378.hg.1	11.22	8.76	5.49	0.016654	0.142601	RASSF5	Ras association (RalGDS/AF-6) domain family member 5
TC0100011417.hg.1	6.49	4.03	5.49	0.015718	0.138791	CR1L	complement component (3b/4b) receptor 1-like
TC0100016715.hg.1	8.93	6.48	5.48	0.03214	0.194464	PTGS2	prostaglandin-endoperoxide synthase 2 (prostaglandin G/H synthase and cyclooxygenase)
TC0600011562.hg.1	8.58	6.13	5.46	2.2e-05	0.012666	LEMD2	LEM domain containing 2
TC0900011305.hg.1	12.64	10.2	5.45	7.4e-05	0.018332	TNC	tenascin C
TC1000009737.hg.1	9.59	7.14	5.44	0.000958	0.044642	ITIH5	inter-alpha-trypsin inhibitor heavy chain family, member 5
TC0600013228.hg.1	7.71	5.27	5.43	0.027769	0.181137	SLC2A12	solute carrier family 2 (facilitated glucose transporter), member 12
TC1200010839.hg.1	12.09	9.66	5.42	0.005999	0.089061	ITGA5	integrin alpha 5
TC1400008056.hg.1	8.27	5.83	5.42	0.015525	0.137942	IFI27	interferon, alpha-inducible protein 27
TC0100006982.hg.1	11.43	9	5.41	0.000324	0.028261	EFHD2	EF-hand domain family member D2
TC0100013129.hg.1	6.88	4.45	5.4	0.002617	0.063643	AKR7A3	aldo-keto reductase family 7, member A3 (aflatoxin aldehyde reductase)
TC1100013087.hg.1	7.52	5.09	5.38	0.034707	0.201571	BIRC3	baculoviral IAP repeat containing 3
TC0100018484.hg.1	13.47	11.06	5.32	0.008085	0.101352	MCL1	myeloid cell leukemia 1
TC1100009967.hg.1	9.71	7.3	5.29	0.04039	0.216845	PRKCDBP	protein kinase C, delta binding protein
TC0400010681.hg.1	7.07	4.67	5.28	0.038753	0.212576	LRRC66	leucine rich repeat containing 66
TC0100018309.hg.1	7.41	5.02	5.25	0.003343	0.069741	FCGR2C	Fc fragment of IgG, low affinity IIc, receptor for (CD32) (gene/pseudogene)
TC0300008320.hg.1	8.06	5.68	5.2	0.023509	0.167943	CD96	CD96 molecule
TC1100013221.hg.1	11.21	8.83	5.18	0.011507	0.120153	CASP1	caspase 1
TC0700011584.hg.1	13.2	10.83	5.17	0.012315	0.123847	FGL2	fibrinogen-like 2
TC0100011105.hg.1	12.13	9.76	5.16	0.042371	0.22273	PTPRC	protein tyrosine phosphatase, receptor type, C
TC1900011251.hg.1	10.02	7.66	5.16	0.001018	0.045696	NKG7	natural killer cell granule protein 7
TC0100015752.hg.1	12.87	10.52	5.1	0.024505	0.171144	CTSS	cathepsin S
TC2200007576.hg.1	6.92	4.57	5.08	0.001251	0.04875	PARVG	parvin, gamma
TC0600014106.hg.1	9.76	7.42	5.05	0.025851	0.175198	CFB	complement factor B
TC1200006909.hg.1	9.42	7.1	5.02	0.007441	0.097805	EMP1	epithelial membrane protein 1
TC1900011084.hg.1	9.12	6.79	5.02	0.002408	0.061668	DBP	D site of albumin promoter (albumin D-box) binding protein
TC0600014109.hg.1	8.72	6.4	5	0.000206	0.023773	PSMB8-AS1	PSMB8 antisense RNA 1 (head to head)
TC0100009394.hg.1	12.05	9.73	4.99	0.004309	0.07746	CD53	CD53 molecule
TC2200008507.hg.1	6.58	4.28	4.94	0.029068	0.184956	SLC5A4	solute carrier family 5 (glucose activated ion channel), member 4
TC0600014105.hg.1	11.41	9.14	4.84	0.011859	0.122053	C2	complement component 2
TC0700012797.hg.1	12.47	10.21	4.78	0.002373	0.061668	PARP12	poly(ADP-ribose) polymerase family member 12
TC0500007408.hg.1	6.51	4.25	4.78	0.005739	0.087637	GZMK	granzyme K
TC2100007208.hg.1	8.67	6.42	4.76	0.019384	0.153303	MX1	MX dynamin-like GTPase 1
TC0200015314.hg.1	9.1	6.86	4.75	0.000232	0.024111	STK17B	serine/threonine kinase 17b
TC0100013162.hg.1	12.2	9.99	4.64	0.01039	0.113737	PLA2G2A	phospholipase A2, group IIA (platelets, synovial fluid)
TC1300010000.hg.1	6.77	4.56	4.63	0.000224	0.024111	TNFSF13B	tumor necrosis factor (ligand) superfamily, member 13b
TC1600007448.hg.1	10.19	7.97	4.63	0.02771	0.180946	CORO1A	coronin, actin binding protein, 1A
TC0800006752.hg.1	6.31	4.11	4.6	0.047707	0.235485	GATA4	GATA binding protein 4
TC0600010825.hg.1	9.23	7.03	4.57	0.012635	0.125172	ADTRP	androgen-dependent TFPI-regulating protein
TC2000006861.hg.1	13.45	11.26	4.56	0.000193	0.023736	RIN2	Ras and Rab interactor 2
TC0100007832.hg.1	9.58	7.4	4.54	0.000744	0.040704	ZC3H12A	zinc finger CCCH-type containing 12A; microRNA 6732
TC1900008900.hg.1	9.02	6.84	4.52	0.00342	0.070159	PPP6R1	Memczak2013 ANTISENSE, CDS, coding, INTERNAL best transcript NM_014931
TC1000010172.hg.1	11.2	9.03	4.51	0.001239	0.04875	SVIL	supervillin
TC0200011980.hg.1	12.04	9.87	4.51	0.000215	0.024111	ITSN2	intersectin 2
TC0500012017.hg.1	9.55	7.38	4.5	0.000866	0.043056	IRF1	interferon regulatory factor 1
TC0500013316.hg.1	7.11	4.94	4.5	0.039953	0.215384	CD180	CD180 molecule
TC0500012553.hg.1	7.91	5.74	4.49	0.006497	0.092524	HAND1	heart and neural crest derivatives expressed 1
TC2200008641.hg.1	9.38	7.21	4.49	0.021794	0.162221	RAC2	ras-related C3 botulinum toxin substrate 2 (rho family, small GTP binding protein Rac2)
TC0900012167.hg.1	13.15	10.99	4.47	0.008883	0.105524	GSN	gelsolin
TC0100009395.hg.1	5.82	3.66	4.47	0.000703	0.040022	CD53	Memczak2013 ALT_ACCEPTOR, ALT_DONOR, coding, INTERNAL, intronic best transcript NM_001040033
TC1000012169.hg.1	6.76	4.6	4.46	0.002368	0.061668	ADAM12	ADAM metallopeptidase domain 12
TC1200010111.hg.1	10.19	8.04	4.44	0.002468	0.061777	ABCC9	ATP binding cassette subfamily C member 9
TC1000008926.hg.1	14.93	12.78	4.43	0.047857	0.235782	ACSL5	acyl-CoA synthetase long-chain family member 5
TC0100012675.hg.1	8.52	6.39	4.4	0.002107	0.059302	ACOT7	acyl-CoA thioesterase 7
TC1600008301.hg.1	7.64	5.51	4.39	0.002844	0.065454	CALB2	calbindin 2
TC0300008559.hg.1	7.04	4.92	4.37	0.002822	0.065141	PARP15	poly(ADP-ribose) polymerase family member 15
TC0400010750.hg.1	6.69	4.57	4.35	0.001361	0.05044	NMU	neuromedin U
TC0200016651.hg.1	6.41	4.29	4.35	0.005427	0.085361	CYP1B1	cytochrome P450, family 1, subfamily B, polypeptide 1
TC0100016339.hg.1	15.02	12.91	4.31	0.009765	0.110214	DPT	dermatopontin
TC0500007201.hg.1	7.82	5.71	4.3	0.000212	0.023987	OSMR	oncostatin M receptor
TC1100012134.hg.1	6.95	4.85	4.28	0.005733	0.087637	MMP12	matrix metallopeptidase 12
TC1200010838.hg.1	7.59	5.49	4.28	0.018083	0.147975	ZNF385A	zinc finger protein 385A
TC0300012813.hg.1	9.33	7.24	4.23	0.001279	0.048858	P2RY14	purinergic receptor P2Y, G-protein coupled, 14
TC0200016770.hg.1	13.15	11.07	4.22	0.006479	0.092511	MIR6809	microRNA 6809; tensin 1
TC0100014855.hg.1	8.33	6.25	4.22	0.000884	0.043404	GBP4	guanylate binding protein 4
TC0900010773.hg.1	8.54	6.47	4.22	0.029972	0.187581	ROR2	receptor tyrosine kinase-like orphan receptor 2
TC1600007819.hg.1	7.69	5.61	4.21	0.001434	0.05126	NKD1	naked cuticle homolog 1 (Drosophila)
TC0600014217.hg.1	11.53	9.46	4.21	0.009398	0.10803	SERPINB1	serpin peptidase inhibitor, clade B (ovalbumin), member 1
TC0X00008526.hg.1	9.49	7.42	4.2	0.003079	0.067932	FHL1	four and a half LIM domains 1
TC0700013347.hg.1	11.07	9.01	4.19	0.000144	0.022162	AQP1	aquaporin 1 (Colton blood group)
TC1300006770.hg.1	10.58	8.53	4.16	0.004173	0.076304	ALOX5AP	arachidonate 5-lipoxygenase-activating protein
TC0100018307.hg.1	7.37	5.31	4.15	0.000909	0.044091	ACKR1	atypical chemokine receptor 1 (Duffy blood group)
TC1000012423.hg.1	15.22	13.17	4.15	0.0036	0.071312	PFKP	phosphofructokinase, platelet
TC0300013962.hg.1	8.43	6.39	4.13	0.000112	0.021003	ANO10	anoctamin 10
TC0400006987.hg.1	13.27	11.23	4.13	0.000139	0.022162	LAP3	leucine aminopeptidase 3
TC0700008574.hg.1	12.7	10.65	4.12	0.037545	0.209815	MUC3A	mucin 3A, cell surface associated
TC0100016930.hg.1	9.3	7.27	4.08	0.001343	0.05018	LMOD1	leiomodin 1 (smooth muscle)
TC1700007796.hg.1	12.12	10.09	4.08	0.003176	0.068333	IGFBP4	insulin like growth factor binding protein 4
TC1100006541.hg.1	8.54	6.51	4.08	0.012551	0.1248	LSP1	lymphocyte-specific protein 1; microRNA 7847
TC0600008350.hg.1	9.14	7.12	4.06	0.002292	0.061075	BAG2	BCL2-associated athanogene 2
TC0900010797.hg.1	13.12	11.1	4.06	0.003405	0.070159	ASPN	asporin
TC0400009543.hg.1	8.79	6.78	4.04	0.001892	0.05771	TLR3	toll-like receptor 3
TC1100013222.hg.1	13.02	11.01	4.04	0.020715	0.158448	CARD16	caspase recruitment domain family, member 16
TC0100015866.hg.1	8.47	6.46	4.01	0.001061	0.046395	S100A4	S100 calcium binding protein A4
TC0300012191.hg.1	11.68	9.68	4.01	9.8e-05	0.019242	PARP9	poly(ADP-ribose) polymerase family member 9
TC0100011316.hg.1	8.65	6.66	3.98	0.005857	0.088315	NFASC	neurofascin
TC2000009250.hg.1	11.09	9.12	3.94	0.027455	0.180305	PLTP	phospholipid transfer protein
TC1900011012.hg.1	8.94	6.97	3.93	0.013564	0.13017	TMEM160	transmembrane protein 160
TC1900009134.hg.1	8.25	6.28	3.92	5.5e-05	0.016517	SBNO2	strawberry notch homolog 2 (Drosophila)
TC0100013028.hg.1	8.13	6.17	3.91	0.031828	0.193894	EPHA2	EPH receptor A2
TC0800011683.hg.1	9.54	7.58	3.9	0.02175	0.162149	FBXO32	F-box protein 32
TC1700008238.hg.1	5.77	3.81	3.9	2.6e-05	0.013442	SGCA	sarcoglycan alpha
TC0500007238.hg.1	9.62	7.67	3.88	0.023895	0.16869	C7	complement component 7
TC0900010366.hg.1	7.93	5.98	3.88	0.00021	0.023919	KLF9	Kruppel-like factor 9
TC0800007993.hg.1	8.57	6.62	3.87	0.008222	0.10177	PI15	peptidase inhibitor 15
TC0800006873.hg.1	6.92	4.98	3.84	0.018855	0.151509	PDGFRL	platelet-derived growth factor receptor-like
TC0100007645.hg.1	9.44	7.5	3.83	0.00041	0.03151	TINAGL1	tubulointerstitial nephritis antigen-like 1
TC1700010723.hg.1	11.01	9.08	3.83	0.00194	0.05771	PTRF	polymerase I and transcript release factor
TC2100007599.hg.1	7.31	5.38	3.81	0.005872	0.088315	SAMSN1	SAM domain, SH3 domain and nuclear localization signals 1
TC0400011279.hg.1	9.07	7.14	3.81	0.048164	0.236209	ABCG2	ATP binding cassette subfamily G member 2 (Junior blood group)
TC0100010078.hg.1	7.97	6.04	3.8	0.007341	0.09756	IL6R	interleukin 6 receptor
TC0300012166.hg.1	7.6	5.68	3.79	0.005371	0.085195	HCLS1	hematopoietic cell-specific Lyn substrate 1
TC1200012592.hg.1	12.35	10.43	3.78	0.002196	0.060525	C1S	complement component 1, s subcomponent
TC0300009282.hg.1	11.3	9.39	3.77	0.00199	0.058308	TIPARP	TCDD-inducible poly(ADP-ribose) polymerase
TC0600010853.hg.1	6.61	4.69	3.77	0.00188	0.057609	GFOD1	glucose-fructose oxidoreductase domain containing 1
TC1600006888.hg.1	11.41	9.5	3.76	0.001664	0.054906	CIITA	class II, major histocompatibility complex, transactivator
TC0800007688.hg.1	7.94	6.04	3.75	0.000427	0.03183	LYN	LYN proto-oncogene, Src family tyrosine kinase
TC0300011834.hg.1	14.15	12.25	3.75	0.007338	0.09756	FILIP1L	filamin A interacting protein 1-like
TC1600011378.hg.1	13.89	11.98	3.75	0.001071	0.046395	MVP	major vault protein; PAXIP1 associated glutamate-rich protein 1
TC1900010494.hg.1	10.49	8.59	3.73	0.009987	0.111504	HSPB6	heat shock protein, alpha-crystallin-related, B6
TC0100017926.hg.1	8.94	7.04	3.72	0.002257	0.06101	GREM2	gremlin 2, DAN family BMP antagonist
TC0300008847.hg.1	8.42	6.53	3.71	0.000285	0.027484	ACKR4	atypical chemokine receptor 4
TC1900009076.hg.1	7.86	5.96	3.71	0.020265	0.1567	PLPP2	phospholipid phosphatase 2
TC1400010721.hg.1	11.63	9.74	3.71	0.008363	0.102145	PSME2	proteasome activator subunit 2; microRNA 7703
TC0200011023.hg.1	10.28	8.41	3.66	0.000321	0.028261	SP100	SP100 nuclear antigen
TC0200009955.hg.1	10.44	8.57	3.66	0.000412	0.03152	CYBRD1	cytochrome b reductase 1
TC2200007273.hg.1	7.03	5.16	3.65	0.000706	0.04005	CSF2RB	colony stimulating factor 2 receptor, beta, low-affinity (granulocyte-macrophage)
TC1400007774.hg.1	9.93	8.07	3.64	0.009563	0.108904	NRXN3	neurexin 3
TC1600008577.hg.1	7.86	6.01	3.63	0.008974	0.105702	BCO1	beta-carotene oxygenase 1
TC0600013757.hg.1	11.96	10.11	3.61	0.000176	0.023398	SOD2	superoxide dismutase 2, mitochondrial
TC0500010553.hg.1	10.34	8.49	3.6	0.009592	0.109037	FYB	FYN binding protein
TC1000011487.hg.1	13.95	12.11	3.58	0.012135	0.123232	SORBS1	sorbin and SH3 domain containing 1
TC0100007980.hg.1	7.95	6.11	3.57	0.004481	0.079209	CTPS1	CTP synthase 1
TC0600011507.hg.1	11.58	9.75	3.55	0.010289	0.113281	PSMB8	proteasome subunit beta 8
TC1000009017.hg.1	6.69	4.86	3.54	0.006223	0.090492	SLC18A2	solute carrier family 18 (vesicular monoamine transporter), member 2
TC1200011567.hg.1	9.23	7.41	3.54	0.017723	0.146482	TMCC3	transmembrane and coiled-coil domain family 3; microRNA 7844
TC0200011020.hg.1	6.55	4.73	3.53	0.006454	0.092511	SP140	SP140 nuclear body protein
TC1700008933.hg.1	6.48	4.66	3.51	0.000713	0.040181	GALR2	galanin receptor 2
TC0900008441.hg.1	8.65	6.84	3.51	0.004027	0.074908	UGCG	UDP-glucose ceramide glucosyltransferase
TC0X00011223.hg.1	8.94	7.13	3.5	0.03862	0.212145	MPP1	membrane protein, palmitoylated 1
TC1100012308.hg.1	11.45	9.64	3.5	0.035769	0.204905	CRYAB	crystallin alpha B
TC1900008166.hg.1	7.68	5.87	3.49	0.029038	0.184956	CD79A	CD79a molecule, immunoglobulin-associated alpha
TC1200012570.hg.1	10.49	8.69	3.48	0.017301	0.145364	CACNA1C	calcium channel, voltage-dependent, L type, alpha 1C subunit
TC1600007986.hg.1	6.41	4.61	3.48	0.000356	0.029787	NLRC5	NLR family, CARD domain containing 5
TC0300006477.hg.1	8.5	6.7	3.48	0.011223	0.118636	ITPR1	inositol 1,4,5-trisphosphate receptor, type 1
TC0600014275.hg.1	7.16	5.38	3.45	0.000601	0.037625	TAP2	transporter 2, ATP-binding cassette, sub-family B (MDR/TAP)
TC0300008561.hg.1	12.7	10.91	3.45	0.023474	0.167878	PARP14	poly(ADP-ribose) polymerase family member 14
TC0600007495.hg.1	9.76	7.97	3.45	0.014852	0.135499	HLA-A	major histocompatibility complex, class I, A
TC0900007576.hg.1	11.82	10.04	3.44	0.028545	0.183376	ANXA1	annexin A1
TC2100008030.hg.1	9.44	7.66	3.44	0.008662	0.10391	RCAN1	regulator of calcineurin 1
TC1900006646.hg.1	6.89	5.11	3.43	0.002368	0.061668	GIPC3	GIPC PDZ domain containing family, member 3
TC1600008607.hg.1	7.87	6.09	3.43	2.7e-05	0.013442	PLCG2	phospholipase C, gamma 2 (phosphatidylinositol-specific)
TC1100010733.hg.1	9.88	8.11	3.42	0.015616	0.138176	SPI1	Spi-1 proto-oncogene
TC1900009304.hg.1	6.79	5.01	3.42	0.032972	0.19656	PIP5K1C	Zhang2013 ALT_ACCEPTOR, ALT_DONOR, coding, INTERNAL, intronic best transcript NM_012398
TC0400008551.hg.1	11.34	9.57	3.41	0.01036	0.113693	SYNPO2	synaptopodin 2
TC0900009996.hg.1	9.06	7.3	3.4	0.03716	0.208861	PAX5	paired box 5
TC1100011083.hg.1	10.59	8.82	3.39	0.019293	0.153021	AHNAK	AHNAK nucleoprotein
TC0100018485.hg.1	7.45	5.7	3.38	0.026441	0.177082	ADAMTSL4-AS1	ADAMTSL4 antisense RNA 1
TC1400010707.hg.1	5.75	4	3.38	0.004245	0.07696	KIAA0125	KIAA0125
TC1600007240.hg.1	8.27	6.51	3.38	0.017959	0.147559	PRKCB	protein kinase C, beta
TC1900008300.hg.1	9.94	8.18	3.38	0.002904	0.066391	RELB	v-rel avian reticuloendotheliosis viral oncogene homolog B
TC1400007500.hg.1	7.37	5.61	3.37	0.012509	0.124629	ARG2	arginase 2
TC0700010941.hg.1	7.28	5.52	3.37	0.003413	0.070159	MYO1G	myosin IG
TC1200012749.hg.1	10.64	8.89	3.37	0.028654	0.183685	CD163	CD163 molecule
TC1900007850.hg.1	6.01	4.26	3.36	0.019954	0.155456	CD22	CD22 molecule; microRNA 5196
TC1700012206.hg.1	6.66	4.93	3.33	0.001196	0.04872	LOC79999	uncharacterized LOC79999; Homo sapiens uncharacterized protein ENSP00000382042 (LOC388436), mRNA.; novel transcript
TC2200008888.hg.1	6.38	4.65	3.32	7.1e-05	0.018102	A4GALT	alpha 1,4-galactosyltransferase
TC0600010078.hg.1	7.51	5.78	3.32	0.001906	0.05771	SLC22A3	solute carrier family 22 (organic cation transporter), member 3
TC0X00009386.hg.1	11.37	9.64	3.32	0.013341	0.12866	SRPX	sushi-repeat containing protein, X-linked
TC1700008049.hg.1	8.1	6.37	3.32	0.002915	0.066457	FMNL1	formin like 1
TC0200012161.hg.1	5.87	4.15	3.31	0.001668	0.054967	GALNT14	polypeptide N-acetylgalactosaminyltransferase 14
TC0300011038.hg.1	9.94	8.21	3.31	0.000702	0.040022	SLC25A20	solute carrier family 25 (carnitine/acylcarnitine translocase), member 20
TC0500013064.hg.1	10.37	8.64	3.31	0.017368	0.145373	MGAT4B	mannosyl (alpha-1,3-)-glycoprotein beta-1,4-N-acetylglucosaminyltransferase, isozyme B
TC0700007505.hg.1	6.01	4.28	3.31	0.026315	0.176869	IKZF1	IKAROS family zinc finger 1
TC1100012520.hg.1	10.65	8.93	3.3	0.009121	0.106437	MCAM	melanoma cell adhesion molecule; microRNA 6756
TC1700009393.hg.1	6.84	5.12	3.29	0.004192	0.076382	RILP	Rab interacting lysosomal protein
TC0200008675.hg.1	6.15	4.43	3.29	0.003196	0.068483	IL18RAP	interleukin 18 receptor accessory protein
TC0600006442.hg.1	7.81	6.09	3.28	0.018581	0.15033	IRF4	interferon regulatory factor 4
TC0100010543.hg.1	13.97	12.26	3.27	0.006538	0.092751	ATP1B1	ATPase, Na+/K+ transporting, beta 1 polypeptide
TC0600011553.hg.1	8.54	6.85	3.24	0.00214	0.059844	BAK1	BCL2-antagonist/killer 1
TC2200008186.hg.1	10.42	8.72	3.24	0.001268	0.04875	CHCHD10	coiled-coil-helix-coiled-coil-helix domain containing 10
TC1100012966.hg.1	11.68	9.99	3.23	0.004006	0.074803	MICAL2	microtubule associated monooxygenase, calponin and LIM domain containing 2
TC1100009225.hg.1	6.07	4.37	3.23	0.012319	0.123847	CXCR5	chemokine (C-X-C motif) receptor 5
TC0100006997.hg.1	9.04	7.35	3.22	0.006677	0.093463	SLC25A34	solute carrier family 25, member 34
TC0100008625.hg.1	8.2	6.51	3.22	0.00828	0.101887	PDE4B	phosphodiesterase 4B, cAMP-specific
TC0200013750.hg.1	11.3	9.62	3.22	0.001048	0.046373	FHL2	four and a half LIM domains 2
TC0300011081.hg.1	10.94	9.25	3.22	6.9e-05	0.018074	UBA7	ubiquitin-like modifier activating enzyme 7; microRNA 5193
TC1200009834.hg.1	5.63	3.94	3.22	0.01255	0.1248	MFAP5	microfibrillar associated protein 5
TC0100014849.hg.1	12.44	10.76	3.21	0.042222	0.222372	GBP3	guanylate binding protein 3
TC0100011064.hg.1	7.79	6.11	3.2	0.005832	0.088275	CFH	complement factor H
TC0400007276.hg.1	11.07	9.4	3.19	0.008864	0.105524	KLHL5	kelch-like family member 5
TC0100008341.hg.1	6.36	4.69	3.19	0.005373	0.085195	PODN	podocan
TC1000009090.hg.1	7.54	5.87	3.19	0.000838	0.042577	BAG3	BCL2-associated athanogene 3
TC1700012337.hg.1	5.96	4.28	3.19	0.048193	0.236261	P2RX5	purinergic receptor P2X, ligand gated ion channel, 5
TC2000009966.hg.1	12.37	10.69	3.19	0.014361	0.133742	FKBP1A-SDCBP2	FKBP1A-SDCBP2 readthrough (NMD candidate)
TC0600010609.hg.1	9.9	8.23	3.18	0.008755	0.104674	PXDC1	PX domain containing 1
TC0X00009637.hg.1	10.23	8.56	3.18	0.000548	0.035897	PIM2	Pim-2 proto-oncogene, serine/threonine kinase
TC0700013420.hg.1	10.03	8.36	3.17	0.000703	0.040022	ARPC1B	actin related protein 2/3 complex subunit 1B
TC0100010341.hg.1	10.15	8.49	3.17	0.030974	0.190737	FCER1G	Fc fragment of IgE, high affinity I, receptor for; gamma polypeptide
TC0500013261.hg.1	10.82	9.16	3.17	0.034314	0.200697	GALNT10	polypeptide N-acetylgalactosaminyltransferase 10
TC0200014610.hg.1	7.88	6.22	3.16	0.045588	0.230877	NMI	N-myc (and STAT) interactor
TC2200007413.hg.1	6.39	4.73	3.16	0.015785	0.138982	GRAP2	GRB2-related adaptor protein 2
TC0300013471.hg.1	8.53	6.88	3.15	0.037935	0.210406	BCL6	B-cell CLL/lymphoma 6
TC0100009181.hg.1	7.11	5.46	3.15	0.033341	0.197921	PLPPR4	phospholipid phosphatase related 4
TC1700007127.hg.1	8.01	6.36	3.14	0.024768	0.172032	LGALS9C	lectin, galactoside-binding, soluble, 9C; lectin, galactoside-binding, soluble, 9B
TC1100010055.hg.1	9	7.35	3.13	0.017651	0.146056	SCUBE2	signal peptide, CUB domain, EGF-like 2
TC1900009350.hg.1	5.74	4.1	3.12	0.001634	0.054392	PLIN4	perilipin 4
TC0400010785.hg.1	14.52	12.88	3.12	0.002808	0.065028	IGFBP7	insulin like growth factor binding protein 7
TC0500008849.hg.1	10.85	9.21	3.11	0.000128	0.021731	CYSTM1	cysteine-rich transmembrane module containing 1
TC0300006580.hg.1	6.69	5.05	3.11	0.001247	0.04875	IRAK2	interleukin 1 receptor associated kinase 2
TC1200012744.hg.1	8.74	7.11	3.11	0.012812	0.125822	C1R	complement component 1, r subcomponent
TC0200015869.hg.1	7.14	5.51	3.1	0.009791	0.110214	AP1S3	adaptor-related protein complex 1 sigma 3 subunit
TC2000007519.hg.1	8.48	6.85	3.1	0.00058	0.036713	CD40	CD40 molecule, TNF receptor superfamily member 5
TC0300013896.hg.1	9.4	7.76	3.1	0.002988	0.067025	MFSD1	major facilitator superfamily domain containing 1
TC0200016648.hg.1	9.1	7.46	3.1	0.019578	0.153767	CDC42EP3	CDC42 effector protein (Rho GTPase binding) 3
TC1700010604.hg.1	7.34	5.71	3.09	0.00033	0.028542	NR1D1	nuclear receptor subfamily 1, group D, member 1
TC2000008267.hg.1	10.81	9.18	3.09	0.008111	0.101379	RASSF2	Ras association (RalGDS/AF-6) domain family member 2
TC1600006652.hg.1	10.13	8.51	3.08	0.034632	0.201408	TNFRSF12A	tumor necrosis factor receptor superfamily, member 12A
TC0100011014.hg.1	5.98	4.36	3.08	0.005572	0.086538	RGS13	regulator of G-protein signaling 13
TC0600011658.hg.1	6.88	5.26	3.08	0.038046	0.210725	ETV7	ets variant 7
TC2000009646.hg.1	11.94	10.32	3.08	8.1e-05	0.018926	CTSZ	cathepsin Z
TC0100007449.hg.1	9.52	7.91	3.06	0.015755	0.13893	SH3BGRL3	SH3 domain binding glutamate-rich protein like 3
TC2000010022.hg.1	8.97	7.36	3.06	0.002084	0.059164	ZNFX1	zinc finger, NFX1-type containing 1
TC1000008891.hg.1	11.43	9.82	3.05	0.027864	0.181428	DUSP5	dual specificity phosphatase 5
TC0600008875.hg.1	5.86	4.27	3.03	0.046587	0.232985	FHL5	four and a half LIM domains 5
TC0400008663.hg.1	6.97	5.37	3.02	0.011856	0.122053	HSPA4L	heat shock 70kDa protein 4-like
TC2200008592.hg.1	7.88	6.29	3.02	0.008788	0.104891	APOL2	apolipoprotein L, 2
TC0200011022.hg.1	8.85	7.26	3.02	0.00107	0.046395	SP140L	SP140 nuclear body protein-like
TC2100008562.hg.1	14.12	12.53	3.02	0.009639	0.109211	RUNX1	runt-related transcription factor 1
TC0100006725.hg.1	8.53	6.94	3.01	0.008261	0.101825	PER3	period circadian clock 3
TC1400010085.hg.1	5.87	4.29	3.01	0.022665	0.16543	TCL1A	T-cell leukemia/lymphoma 1A
TC0100016218.hg.1	16.32	14.74	3	0.000557	0.03602	RGS5	regulator of G-protein signaling 5
TC0900007064.hg.1	9.96	8.38	3	0.011418	0.119865	DNAJB5	DnaJ (Hsp40) homolog, subfamily B, member 5
TC0700013491.hg.1	8.37	6.79	3	0.002422	0.061668	GIMAP1-GIMAP5	GIMAP1-GIMAP5 readthrough; GTPase, IMAP family member 5; GTPase, IMAP family member 1
TC0100015867.hg.1	5.43	3.85	2.99	0.017501	0.145611	S100A3	S100 calcium binding protein A3
TC0100010243.hg.1	6.64	5.06	2.99	0.000773	0.041354	PYHIN1	pyrin and HIN domain family, member 1
TC0500009072.hg.1	8.07	6.5	2.98	0.000234	0.024111	PPARGC1B	peroxisome proliferator-activated receptor gamma, coactivator 1 beta
TC2200007242.hg.1	7.01	5.43	2.98	0.000132	0.021814	APOL1	apolipoprotein L1
TC0100016137.hg.1	6.4	4.82	2.98	0.005298	0.085195	CD84	CD84 molecule
TC0300006847.hg.1	9.07	7.49	2.98	0.001083	0.046611	NR1D2	nuclear receptor subfamily 1, group D, member 2
TC0300012900.hg.1	11.33	9.76	2.97	0.010659	0.115282	TIPARP	Memczak2013 ANTISENSE, CDS, coding, INTERNAL best transcript NM_001184717
TC0100013128.hg.1	8.41	6.84	2.97	0.025246	0.173551	AKR7L	aldo-keto reductase family 7-like (gene/pseudogene)
TC1700012216.hg.1	11.73	10.16	2.97	0.015513	0.137942	LGALS9	lectin, galactoside-binding, soluble, 9
TC0200010847.hg.1	16.22	14.66	2.96	0.025943	0.175442	DES	desmin
TC1900006588.hg.1	9.76	8.19	2.96	0.002202	0.060545	GADD45B	growth arrest and DNA-damage-inducible, beta
TC0X00009356.hg.1	12.88	11.32	2.96	0.00067	0.039151	TMEM47	transmembrane protein 47
TC0100016476.hg.1	10.65	9.08	2.96	0.008511	0.10287	KIAA0040	KIAA0040
TC0500013227.hg.1	6.98	5.42	2.95	0.001125	0.047245	CDC42SE2	CDC42 small effector 2
TC1800007092.hg.1	7.25	5.69	2.95	0.019163	0.152483	MOCOS	molybdenum cofactor sulfurase
TC1200012584.hg.1	13.47	11.9	2.95	0.009242	0.107261	TAPBPL	TAP binding protein-like
TC1000011585.hg.1	12.28	10.72	2.94	0.001221	0.04875	GOT1	glutamic-oxaloacetic transaminase 1, soluble
TC2200007014.hg.1	6.96	5.41	2.92	0.001152	0.048042	GAS2L1	growth arrest-specific 2 like 1
TC0300011516.hg.1	10.58	9.03	2.92	0.000136	0.022072	EIF4E3	eukaryotic translation initiation factor 4E family member 3
TC0100015754.hg.1	9.64	8.09	2.92	0.004328	0.077607	CTSK	cathepsin K
TC1400010704.hg.1	10.66	9.12	2.92	0.028371	0.182901	CRIP1	cysteine-rich protein 1 (intestinal)
TC1600009533.hg.1	16.22	14.68	2.91	0.010916	0.116942	MYH11	myosin, heavy chain 11, smooth muscle
TC1000010438.hg.1	12.46	10.92	2.91	0.003281	0.06909	HNRNPF	heterogeneous nuclear ribonucleoprotein F
TC0200007895.hg.1	7.15	5.62	2.9	0.011804	0.121848	PLEK	pleckstrin
TC1000007176.hg.1	9.13	7.6	2.89	0.01888	0.151524	MAP3K8	mitogen-activated protein kinase kinase kinase 8
TC1900010895.hg.1	6.13	4.6	2.88	0.001935	0.05771	CEACAM20	carcinoembryonic antigen-related cell adhesion molecule 20
TC1800007963.hg.1	9.91	8.38	2.88	0.001636	0.054392	EPB41L3	erythrocyte membrane protein band 4.1-like 3
TC0600014215.hg.1	13.09	11.56	2.88	0.048701	0.237774	GMDS	GDP-mannose 4,6-dehydratase
TC1000011368.hg.1	6.34	4.81	2.88	0.019175	0.152483	ANKRD22	ankyrin repeat domain 22
TC1400008382.hg.1	7.98	6.45	2.88	0.000653	0.038769	TNFAIP2	tumor necrosis factor, alpha-induced protein 2
TC0500007826.hg.1	8.51	6.99	2.87	0.00075	0.040704	IQGAP2	IQ motif containing GTPase activating protein 2
TC1000012108.hg.1	11.87	10.35	2.87	0.030834	0.190307	CPXM2	carboxypeptidase X (M14 family), member 2
TC0100008807.hg.1	10.83	9.31	2.86	0.020285	0.15676	NEXN	nexilin (F actin binding protein)
TC1500008245.hg.1	12.64	11.13	2.85	6e-05	0.016825	ABHD2	abhydrolase domain containing 2
TC0100018572.hg.1	6.73	5.22	2.85	0.029318	0.185592	LYPD8	LY6/PLAUR domain containing 8
TC1700010050.hg.1	8.67	7.16	2.85	0.007993	0.101074	LGALS9B	lectin, galactoside-binding, soluble, 9B
TC1700010587.hg.1	7.52	6.01	2.85	0.001273	0.048849	IKZF3	IKAROS family zinc finger 3
TC0500007901.hg.1	7.02	5.51	2.84	0.006722	0.093601	THBS4	thrombospondin 4
TC1500008360.hg.1	9.01	7.5	2.84	0.004634	0.080901	SLCO3A1	solute carrier organic anion transporter family, member 3A1
TC1700008602.hg.1	9.03	7.52	2.84	0.000302	0.027774	DDX5	Memczak2013 ANTISENSE, CDS, coding, INTERNAL best transcript NM_004396
TC1700009516.hg.1	6.51	5	2.84	0.027804	0.181261	GGT6	gamma-glutamyltransferase 6
TC2200008734.hg.1	6.95	5.44	2.84	0.001869	0.057489	CBX7	chromobox homolog 7
TC1700012110.hg.1	7.98	6.48	2.83	0.012438	0.124497	SECTM1	secreted and transmembrane 1
TC1100011797.hg.1	5.94	4.44	2.83	0.005565	0.086487	RAB30	RAB30, member RAS oncogene family
TC0100006483.hg.1	9.26	7.76	2.83	0.045012	0.229588	ISG15	ISG15 ubiquitin-like modifier
TC0700009677.hg.1	6.65	5.15	2.83	0.025853	0.175198	GIMAP4	GTPase, IMAP family member 4
TC1500010429.hg.1	11.31	9.81	2.83	0.044786	0.228982	CIB1	calcium and integrin binding 1 (calmyrin)
TC1900011057.hg.1	5.92	4.42	2.83	0.002671	0.064292	PLA2G4C	phospholipase A2, group IVC (cytosolic, calcium-independent)
TC1200010229.hg.1	6.7	5.2	2.82	7.7e-05	0.018742	PTHLH	parathyroid hormone-like hormone
TC1600009865.hg.1	9.57	8.08	2.82	0.002921	0.066457	NUPR1	nuclear protein 1, transcriptional regulator
TC1900007679.hg.1	6.71	5.22	2.82	0.00173	0.055554	PLEKHF1	pleckstrin homology domain containing, family F (with FYVE domain) member 1
TC0600013519.hg.1	6.57	5.08	2.81	0.003674	0.071446	ZC3H12D	zinc finger CCCH-type containing 12D
TC2000008815.hg.1	10	8.51	2.81	0.001245	0.04875	BCL2L1	BCL2-like 1
TC0700012043.hg.1	11.66	10.18	2.79	0.025128	0.173074	CLDN15	claudin 15
TC0100011012.hg.1	8.47	6.99	2.79	0.032223	0.194464	RGS1	regulator of G-protein signaling 1
TC0900010482.hg.1	8.35	6.88	2.77	0.018235	0.148647	GNA14	guanine nucleotide binding protein (G protein), alpha 14
TC1400007558.hg.1	11.61	10.14	2.77	0.003175	0.068333	SUSD6	sushi domain containing 6
TC1600007312.hg.1	11.51	10.04	2.77	0.000202	0.023736	IL4R	interleukin 4 receptor
TC0700007925.hg.1	7	5.54	2.76	0.025623	0.174523	WBSCR17	Williams-Beuren syndrome chromosome region 17
TC1000011040.hg.1	12.04	10.58	2.76	0.000129	0.021792	CAMK2G	calcium/calmodulin-dependent protein kinase II gamma
TC1700009500.hg.1	9.8	8.33	2.76	0.038342	0.211243	ZZEF1	zinc finger, ZZ-type with EF-hand domain 1
TC0200008261.hg.1	10.67	9.21	2.76	0.000654	0.038769	VAMP5	vesicle associated membrane protein 5
TC1000007714.hg.1	7.93	6.46	2.76	0.034593	0.201299	PHYHIPL	phytanoyl-CoA 2-hydroxylase interacting protein-like
TC1200007204.hg.1	9.26	7.79	2.76	0.002565	0.062657	TSPAN11	tetraspanin 11
TC1700009036.hg.1	6.29	4.83	2.76	0.000369	0.030459	TMC8	transmembrane channel like 8
TSUnmapped00000559.hg.1	6.32	4.86	2.75	0.004654	0.080901	FMN1	formin 1
TC1200008795.hg.1	10.2	8.75	2.74	0.003664	0.071373	ACACB	acetyl-CoA carboxylase beta
TC1500010776.hg.1	13.56	12.1	2.74	0.005371	0.085195	IDH3A	isocitrate dehydrogenase 3 (NAD+) alpha
TC1100009917.hg.1	13.6	12.15	2.74	0.038763	0.212579	HBB	hemoglobin, beta
TC1100006899.hg.1	10.25	8.8	2.73	0.001122	0.047245	ARNTL	aryl hydrocarbon receptor nuclear translocator-like
TC1100007684.hg.1	9.64	8.19	2.73	0.023494	0.167908	SERPING1	serpin peptidase inhibitor, clade G (C1 inhibitor), member 1
TC2200007214.hg.1	9.25	7.79	2.73	0.008886	0.105524	APOL6	apolipoprotein L, 6
TC0200009902.hg.1	9.76	8.32	2.72	0.01265	0.125259	NOSTRIN	nitric oxide synthase trafficking
TC0100009558.hg.1	10.69	9.25	2.71	0.003765	0.072526	PTGFRN	prostaglandin F2 receptor inhibitor
TC1900010706.hg.1	8.81	7.37	2.71	0.036428	0.206588	SERTAD1	SERTA domain containing 1
TC0500012818.hg.1	11.64	10.2	2.71	0.027607	0.180801	STK10	serine/threonine kinase 10
TC0600011376.hg.1	12.05	10.62	2.71	0.004903	0.082928	PPP1R18	protein phosphatase 1, regulatory subunit 18
TC1900011845.hg.1	7.16	5.72	2.71	0.001232	0.04875	MFSD12	major facilitator superfamily domain containing 12
TC2200008036.hg.1	6.44	5.01	2.71	0.040458	0.217043	USP41	ubiquitin specific peptidase 41
TC1100007765.hg.1	5.25	3.81	2.7	0.007685	0.099178	MS4A2	membrane-spanning 4-domains, subfamily A, member 2
TC0400008345.hg.1	9.43	7.99	2.7	0.001011	0.045571	SGMS2	sphingomyelin synthase 2
TC0800011132.hg.1	7.83	6.4	2.7	0.046558	0.232985	GEM	GTP binding protein overexpressed in skeletal muscle
TC1200010024.hg.1	12.57	11.14	2.7	0.034703	0.201571	ARHGDIB	Rho GDP dissociation inhibitor (GDI) beta
TC2000007457.hg.1	11.81	10.38	2.7	0.000449	0.032636	PKIG	protein kinase (cAMP-dependent, catalytic) inhibitor gamma
TC0600012132.hg.1	10.15	8.72	2.69	0.02841	0.183038	RAB23	RAB23, member RAS oncogene family
TC1700011910.hg.1	9.72	8.29	2.69	0.000191	0.023722	CYTH1	cytohesin 1
TC0100018529.hg.1	6.46	5.03	2.68	0.022989	0.166736	SELE	selectin E
TC1900009896.hg.1	4.78	3.36	2.67	0.023469	0.167878	CYP4F11	cytochrome P450, family 4, subfamily F, polypeptide 11
TC0100016206.hg.1	6.25	4.84	2.67	0.003434	0.070347	SH2D1B	SH2 domain containing 1B
TC0400012487.hg.1	10.17	8.75	2.67	0.023071	0.166793	VEGFC	vascular endothelial growth factor C
TC1700007752.hg.1	7.74	6.33	2.66	0.019488	0.153672	PPP1R1B	protein phosphatase 1, regulatory (inhibitor) subunit 1B
TC1700012274.hg.1	8.39	6.98	2.66	0.008249	0.101804	ITGB3	integrin beta 3
TC1700009627.hg.1	7.26	5.86	2.64	0.017363	0.145373	YBX2	Y box binding protein 2
TC0100018315.hg.1	12.88	11.48	2.64	0.004479	0.079209	UCK2	uridine-cytidine kinase 2; microRNA 3658
TC0300013918.hg.1	9	7.6	2.64	0.021141	0.159881	SLC51A	solute carrier family 51, alpha subunit
TC0600014255.hg.1	10.96	9.56	2.64	0.047933	0.235782	UBD	ubiquitin D
TSUnmapped00000713.hg.1	5.86	4.47	2.63	0.006438	0.092476	FMN1	formin 1
TC1000006703.hg.1	12.24	10.84	2.63	0.000379	0.030828	ATP5C1	ATP synthase, H+ transporting, mitochondrial F1 complex, gamma polypeptide 1
TC0200007458.hg.1	15.04	13.65	2.62	0.004207	0.076597	EPAS1	endothelial PAS domain protein 1
TC0500012210.hg.1	11.9	10.51	2.62	0.023018	0.166736	TMEM173	transmembrane protein 173
TC1700009850.hg.1	15.82	14.43	2.62	0.005079	0.08363	PMP22	peripheral myelin protein 22
TC0400009234.hg.1	5.87	4.48	2.61	0.009826	0.110335	TLL1	tolloid like 1
TC1600009868.hg.1	9.31	7.92	2.61	0.044947	0.229365	SULT1A2	sulfotransferase family 1A member 2
TC0600013203.hg.1	6.44	5.06	2.6	0.038405	0.211407	VNN1	vanin 1
TC0600014277.hg.1	11.66	10.28	2.6	0.019383	0.153303	HLA-DMA	major histocompatibility complex, class II, DM alpha
TC2200007287.hg.1	6.75	5.37	2.6	0.003085	0.067937	CYTH4	cytohesin 4
TC0600010263.hg.1	10.5	9.12	2.59	0.008446	0.102518	SMOC2	SPARC related modular calcium binding 2
TC1700009566.hg.1	6.28	4.9	2.59	0.002793	0.065005	NLRP1	NLR family, pyrin domain containing 1
TC1000012522.hg.1	9.19	7.82	2.58	0.0333	0.197791	BEND7	BEN domain containing 7
TC0500009097.hg.1	11.63	10.27	2.58	6e-06	0.007647	SYNPO	synaptopodin
TC1700008228.hg.1	12.45	11.08	2.58	0.027716	0.180946	ITGA3	integrin alpha 3
TC2200008654.hg.1	8.9	7.53	2.58	0.004013	0.074803	MFNG	MFNG O-fucosylpeptide 3-beta-N-acetylglucosaminyltransferase
TC1900008279.hg.1	7.08	5.72	2.55	0.008754	0.104674	BCL3	B-cell CLL/lymphoma 3; microRNA 8085
TSUnmapped00000626.hg.1	5.5	4.15	2.55	0.001355	0.05044	FMN1	formin 1
TC0X00008230.hg.1	10.8	9.46	2.55	0.000161	0.022534	IL13RA1	interleukin 13 receptor, alpha 1
TC1900007173.hg.1	9.18	7.84	2.55	0.005681	0.087152	ADGRE5	adhesion G protein-coupled receptor E5
TC1200008028.hg.1	9.94	8.6	2.54	0.012429	0.124497	MSRB3	methionine sulfoxide reductase B3
TC0900006438.hg.1	7.73	6.39	2.54	0.017236	0.145104	DOCK8	dedicator of cytokinesis 8
TC0200008627.hg.1	11.6	10.25	2.53	0.000245	0.024792	NPAS2	neuronal PAS domain protein 2
TC1400009529.hg.1	13.71	12.37	2.53	0.029211	0.185143	ACTN1	actinin, alpha 1; high mobility group nucleosome binding domain 1 pseudogene 3
TC0300010943.hg.1	6.45	5.12	2.53	0.001191	0.048712	CCR1	chemokine (C-C motif) receptor 1
TC1700010004.hg.1	7.76	6.42	2.53	0.011642	0.120806	LOC79999	Homo sapiens uncharacterized LOC79999 (LOC79999), mRNA.; Homo sapiens uncharacterized protein ENSP00000382042 (LOC388436), mRNA.; novel transcript antisense to GRAPL
TC0200012809.hg.1	9.8	8.46	2.52	9e-06	0.007647	PELI1	pellino E3 ubiquitin protein ligase 1
TC0100009183.hg.1	8.51	7.18	2.52	0.013901	0.131462	PALMD	palmdelphin
TC0100008190.hg.1	7.44	6.11	2.51	0.006585	0.09293	CMPK1	cytidine monophosphate (UMP-CMP) kinase 1, cytosolic
TSUnmapped00000529.hg.1	7.02	5.7	2.51	0.042499	0.223083	FMN1	formin 1
TC0100010345.hg.1	8.44	7.12	2.5	0.010645	0.115282	PCP4L1	Purkinje cell protein 4 like 1
TC0100011270.hg.1	4.77	3.44	2.5	0.022232	0.16386	LAX1	lymphocyte transmembrane adaptor 1
TC0200010980.hg.1	6.33	5.01	2.5	0.045746	0.23135	CCL20	chemokine (C-C motif) ligand 20
TC1600008190.hg.1	11.15	9.82	2.5	0.045068	0.22964	SLC7A6	solute carrier family 7 (amino acid transporter light chain, y+L system), member 6
TC1900007040.hg.1	17.01	15.7	2.49	0.043012	0.224485	CNN1	calponin 1, basic, smooth muscle
TC1500008955.hg.1	6.25	4.93	2.49	0.000242	0.024695	FMN1	formin 1
TC1200008924.hg.1	6.94	5.63	2.49	0.003023	0.06739	DTX1	deltex 1, E3 ubiquitin ligase
TC1100011126.hg.1	7.2	5.89	2.48	0.000288	0.027498	PLA2G16	phospholipase A2, group XVI
TC0500011497.hg.1	10.81	9.5	2.48	0.027372	0.180084	GLRX	glutaredoxin
TC0600007518.hg.1	10.39	9.08	2.48	0.001455	0.05147	HLA-L	major histocompatibility complex, class I, L (pseudogene)
TC0700007416.hg.1	6.26	4.95	2.48	0.027567	0.180727	RAMP3	receptor (G protein-coupled) activity modifying protein 3
TC0800008916.hg.1	9.84	8.53	2.48	0.005727	0.087637	EFR3A	EFR3 homolog A
TC0500012791.hg.1	11.4	10.09	2.47	0.028188	0.182483	KCNMB1	potassium channel subfamily M regulatory beta subunit 1
TC0300010714.hg.1	7.22	5.92	2.47	0.002349	0.061591	TRANK1	tetratricopeptide repeat and ankyrin repeat containing 1
TC0100013272.hg.1	5.32	4.01	2.47	0.029647	0.186414	HTR1D	5-hydroxytryptamine (serotonin) receptor 1D, G protein-coupled
TC0900008860.hg.1	9.38	8.08	2.47	0.001128	0.047245	SLC27A4	solute carrier family 27 (fatty acid transporter), member 4
TC1700009546.hg.1	7.45	6.15	2.47	0.027035	0.179065	SLC52A1	solute carrier family 52 (riboflavin transporter), member 1
TC1700006735.hg.1	6.45	5.15	2.46	0.003886	0.073493	SLC2A4	solute carrier family 2 (facilitated glucose transporter), member 4
TC0300007679.hg.1	11.77	10.47	2.46	0.005926	0.08875	ATXN7	ataxin 7
TC2000008650.hg.1	5.5	4.2	2.46	0.040565	0.217329	THBD	thrombomodulin
TC0200010445.hg.1	7.82	6.53	2.45	0.01371	0.130575	CASP10	caspase 10
TC0500013401.hg.1	8.04	6.75	2.45	0.00143	0.05126	LCP2	lymphocyte cytosolic protein 2
TC0600007306.hg.1	10.12	8.82	2.45	0.000749	0.040704	BTN3A3	butyrophilin, subfamily 3, member A3
TC0700011383.hg.1	10.85	9.55	2.45	9.2e-05	0.019242	SBDS	Shwachman-Bodian-Diamond syndrome
TC0900012139.hg.1	10.2	8.91	2.44	0.007859	0.100268	PGM5	phosphoglucomutase 5
TC0800010034.hg.1	10.66	9.37	2.44	0.004922	0.082931	GSR	glutathione reductase
TC1000009067.hg.1	10.36	9.07	2.44	0.014254	0.13327	GRK5	G protein-coupled receptor kinase 5
TC0500012179.hg.1	8.62	7.34	2.43	0.004571	0.080292	ETF1	eukaryotic translation termination factor 1
TC0800009240.hg.1	11.83	10.55	2.43	0.000318	0.028261	MAF1	MAF1 homolog, negative regulator of RNA polymerase III
TC1200009722.hg.1	14.12	12.83	2.43	0.001705	0.055454	TNFRSF1A	tumor necrosis factor receptor superfamily, member 1A
TC1200012080.hg.1	6.51	5.22	2.43	0.038429	0.211449	TESC	tescalcin
TC0300009815.hg.1	13.46	12.18	2.42	0.001325	0.049804	LPP	LIM domain containing preferred translocation partner in lipoma
TC0100014852.hg.1	10.14	8.87	2.41	0.001441	0.051283	GBP1	guanylate binding protein 1, interferon-inducible
TC0600009710.hg.1	6.56	5.29	2.41	0.000729	0.040606	STX11	syntaxin 11
TC1100013057.hg.1	12.62	11.36	2.41	0.000985	0.04504	TCIRG1	T-cell, immune regulator 1, ATPase, H+ transporting, lysosomal V0 subunit A3
TC1600008643.hg.1	9.66	8.39	2.41	0.039708	0.214595	WFDC1	WAP four-disulfide core domain 1
TC1700007444.hg.1	9.83	8.56	2.41	0.00788	0.100362	NSRP1	nuclear speckle splicing regulatory protein 1; microRNA 423
TC1000011114.hg.1	9.57	8.3	2.4	0.035435	0.203848	KCNMA1	potassium channel, calcium activated large conductance subfamily M alpha, member 1
TC0500011742.hg.1	4.92	3.65	2.4	0.008151	0.101485	TRIM36	tripartite motif containing 36
TC1400008762.hg.1	5.9	4.64	2.4	0.007838	0.100197	CTSG	cathepsin G
TC1100009240.hg.1	7.21	5.95	2.4	0.008115	0.101379	C2CD2L	C2CD2-like
TC0200016502.hg.1	5.84	4.57	2.4	0.032401	0.194986	IL18R1	interleukin 18 receptor 1
TC0300010765.hg.1	5.69	4.42	2.4	9e-06	0.007647	SCN11A	sodium channel, voltage gated, type XI alpha subunit
TC0800012324.hg.1	6.08	4.82	2.4	0.006763	0.093925	LRRC69	leucine rich repeat containing 69; microRNA 4661
TC1000012536.hg.1	8.52	7.25	2.4	0.008957	0.105702	MPP7	membrane protein, palmitoylated 7
TC1400010195.hg.1	13.14	11.88	2.4	0.011005	0.1172	WARS	tryptophanyl-tRNA synthetase
TC1000011524.hg.1	10.69	9.43	2.39	0.005226	0.084735	PIK3AP1	phosphoinositide-3-kinase adaptor protein 1
TC1900011801.hg.1	5.24	3.99	2.39	0.026002	0.175538	LILRB4	leukocyte immunoglobulin-like receptor, subfamily B (with TM and ITIM domains), member 4
TC1800007326.hg.1	12.2	10.95	2.38	0.003096	0.067977	ME2	malic enzyme 2, NAD(+)-dependent, mitochondrial
TC0100016139.hg.1	6.01	4.76	2.38	0.008655	0.103899	CD48	CD48 molecule
TC0500012470.hg.1	14.81	13.56	2.38	0.007683	0.099178	CD74	CD74 molecule, major histocompatibility complex, class II invariant chain
TC1100010946.hg.1	8.32	7.07	2.38	0.013489	0.129564	LPXN	leupaxin
TC1900006968.hg.1	9.35	8.1	2.38	0.003118	0.068047	C19orf66	chromosome 19 open reading frame 66
TC0600014316.hg.1	9.5	8.25	2.37	0.004262	0.07696	FILIP1	filamin A interacting protein 1
TC0200009707.hg.1	9.47	8.23	2.37	0.014626	0.134497	KCNJ3	potassium channel, inwardly rectifying subfamily J, member 3
TC0300007393.hg.1	7.46	6.22	2.37	0.000316	0.028261	UBA7	Memczak2013 ANTISENSE, coding, INTERNAL, intronic best transcript NM_003335
TC0100015288.hg.1	6.48	5.25	2.35	0.015257	0.137092	KCND3	potassium channel, voltage gated Shal related subfamily D, member 3
TC1200011246.hg.1	8.16	6.92	2.35	0.036212	0.206065	PTPRR	protein tyrosine phosphatase, receptor type, R
TC0200008556.hg.1	5.81	4.57	2.35	0.003068	0.06779	ZAP70	zeta chain of T cell receptor associated protein kinase 70kDa
TC0700007345.hg.1	9.83	8.59	2.35	0.027691	0.180946	STK17A	serine/threonine kinase 17a
TC1400006718.hg.1	13.05	11.82	2.35	0.011789	0.121846	PSME1	proteasome activator subunit 1
TC2200009269.hg.1	4.82	3.59	2.35	0.02119	0.1602	APOBEC3A	apolipoprotein B mRNA editing enzyme, catalytic polypeptide-like 3A
TC0600007684.hg.1	10.16	8.93	2.34	0.000782	0.041368	SLC39A7	solute carrier family 39 (zinc transporter), member 7
TC0600007487.hg.1	8.91	7.68	2.34	0.003103	0.067977	HLA-G	major histocompatibility complex, class I, G
TC1200007767.hg.1	7.35	6.12	2.34	0.021952	0.162795	NCKAP1L	NCK-associated protein 1-like
TC1200009876.hg.1	5.64	4.42	2.34	0.043278	0.22502	CD69	CD69 molecule
TC1500009623.hg.1	9.17	7.94	2.34	0.00475	0.081633	BNIP2	BCL2/adenovirus E1B 19kDa interacting protein 2
TC1600011442.hg.1	10.66	9.44	2.34	0.000341	0.029	MAP1LC3B	microtubule-associated protein 1 light chain 3 beta
TC1700012073.hg.1	13.31	12.09	2.34	0.010233	0.112935	P4HB	prolyl 4-hydroxylase, beta polypeptide
TC1200012234.hg.1	8.54	7.31	2.33	0.00055	0.035897	CLIP1	CAP-GLY domain containing linker protein 1
TC0200009973.hg.1	10.14	8.92	2.33	0.016308	0.141287	ITGA6	integrin alpha 6
TC0100007954.hg.1	11.36	10.14	2.33	0.03422	0.200545	SMAP2	small ArfGAP2
TC0600007530.hg.1	10.97	9.75	2.33	0.000161	0.022534	HLA-E	major histocompatibility complex, class I, E
TC1400010619.hg.1	14.19	12.97	2.33	0.003859	0.073337	HIF1A	hypoxia inducible factor 1, alpha subunit (basic helix-loop-helix transcription factor)
TC1900006977.hg.1	7.67	6.45	2.33	0.040476	0.217089	ICAM1	intercellular adhesion molecule 1
TC1400010699.hg.1	11.33	10.12	2.32	0.001385	0.050953	CEP170B	centrosomal protein 170B
TC0700011139.hg.1	10.86	9.65	2.32	0.004352	0.077843	VOPP1	vesicular, overexpressed in cancer, prosurvival protein 1
TC1700007585.hg.1	7.9	6.69	2.32	0.00342	0.070159	SLFN5	schlafen family member 5
TC0400009258.hg.1	14.6	13.4	2.31	0.007268	0.097246	PALLD	palladin, cytoskeletal associated protein
TC0900010177.hg.1	6.28	5.07	2.31	0.049499	0.239595	CNTNAP3B	Salzman2013 ANNOTATED, CDS, coding, INTERNAL, OVCODE, OVEXON best transcript NM_001201380
TC0X00006676.hg.1	6.22	5.02	2.31	0.003561	0.071107	BMX	BMX non-receptor tyrosine kinase
TC1000012519.hg.1	8.87	7.66	2.31	3.9e-05	0.01452	IL15RA	interleukin 15 receptor, alpha
TC1200009705.hg.1	7.56	6.37	2.3	0.010827	0.116342	VWF	von Willebrand factor
TC0100014457.hg.1	13.1	11.9	2.3	0.000778	0.041368	JAK1	Janus kinase 1
TC0700012761.hg.1	9.24	8.04	2.3	0.003934	0.073953	ZC3HAV1	zinc finger CCCH-type, antiviral 1
TC0900007069.hg.1	5.75	4.55	2.3	0.012016	0.122594	C9orf131	chromosome 9 open reading frame 131
TC1100008133.hg.1	5.24	4.04	2.3	0.002563	0.062657	TBC1D10C	TBC1 domain family, member 10C
TC1700007016.hg.1	9.49	8.29	2.3	0.0178	0.146895	TRPV2	transient receptor potential cation channel, subfamily V, member 2
TC1100012444.hg.1	10.47	9.28	2.29	0.001659	0.054879	PCSK7	proprotein convertase subtilisin/kexin type 7
TC0200010263.hg.1	7.94	6.75	2.29	0.003465	0.070466	INPP1	inositol polyphosphate-1-phosphatase
TC1700011575.hg.1	5.28	4.08	2.29	0.014793	0.135247	ABCA9	ATP binding cassette subfamily A member 9
TC1400010759.hg.1	5.62	4.42	2.29	0.002262	0.061016	ATP6V1D	ATPase, H+ transporting, lysosomal 34kDa, V1 subunit D
TC1900011770.hg.1	7.58	6.4	2.28	0.03879	0.212614	C5AR1	complement component 5a receptor 1
TC1200010110.hg.1	6.75	5.56	2.28	0.020741	0.158534	KCNJ8	potassium channel, inwardly rectifying subfamily J, member 8
TC1400010033.hg.1	8.4	7.22	2.28	0.004098	0.075709	ASB2	ankyrin repeat and SOCS box containing 2
TC0900011962.hg.1	6.42	5.23	2.28	0.02724	0.179657	NACC2	NACC family member 2, BEN and BTB (POZ) domain containing
TC1700010721.hg.1	14.64	13.45	2.28	0.000983	0.04504	STAT3	signal transducer and activator of transcription 3 (acute-phase response factor)
TC1800006757.hg.1	11.8	10.61	2.28	0.020079	0.155806	LDLRAD4	low density lipoprotein receptor class A domain containing 4
TC1900010513.hg.1	10.75	9.56	2.28	0.008529	0.102889	COX7A1	cytochrome c oxidase subunit VIIa polypeptide 1 (muscle)
TC2000007929.hg.1	8.2	7.02	2.27	0.04962	0.239685	EDN3	endothelin 3
TC0800012176.hg.1	9.62	8.43	2.27	0.001108	0.047218	PLEC	plectin
TC1700006773.hg.1	9.24	8.06	2.27	0.004944	0.082944	TMEM88	transmembrane protein 88
TC0200014697.hg.1	9.94	8.76	2.27	0.002985	0.067025	ACVR1	activin A receptor type I
TC1900009371.hg.1	4.82	3.63	2.27	0.000101	0.019531	ARRDC5	arrestin domain containing 5
TC0300012339.hg.1	5.78	4.6	2.27	0.004358	0.077886	GATA2	GATA binding protein 2
TC1000010870.hg.1	14.6	13.42	2.27	0.04635	0.232649	SRGN	Memczak2013 ANTISENSE, coding, INTERNAL, UTR3 best transcript NM_002727
TC1500009396.hg.1	12.42	11.23	2.27	0.011212	0.118576	SPPL2A	signal peptide peptidase like 2A
TC0100016917.hg.1	16.82	15.64	2.26	0.006864	0.094306	CSRP1	cysteine and glycine-rich protein 1
TC0200016274.hg.1	5.67	4.49	2.26	0.017537	0.145611	HDAC4	Transcript Identified by AceView, Entrez Gene ID(s) 9759
TC1900006989.hg.1	10.03	8.85	2.26	0.009211	0.10702	ATG4D	autophagy related 4D, cysteine peptidase
TC0200008666.hg.1	7.72	6.54	2.26	0.004523	0.079714	IL1R1	interleukin 1 receptor, type I
TC1900010743.hg.1	8.25	7.07	2.26	0.026909	0.178666	TGFB1	transforming growth factor beta 1
TC0100013073.hg.1	12.16	10.98	2.25	0.048292	0.236529	SDHB	succinate dehydrogenase complex subunit B, iron sulfur (Ip)
TC0600011960.hg.1	11	9.83	2.25	0.013022	0.126784	TNFRSF21	tumor necrosis factor receptor superfamily, member 21
TC1500008983.hg.1	10.79	9.62	2.25	0.009177	0.106794	SLC12A6	solute carrier family 12 (potassium/chloride transporter), member 6
TC1600010859.hg.1	9.1	7.94	2.25	0.008921	0.105637	MLKL	mixed lineage kinase domain-like
TC1700008598.hg.1	7.1	5.93	2.25	0.00604	0.08937	MILR1	mast cell immunoglobulin-like receptor 1
TC1000009865.hg.1	8.22	7.05	2.24	0.013987	0.131809	FAM107B	Memczak2013 ALT_ACCEPTOR, ALT_DONOR, coding, INTERNAL, intronic best transcript NM_031453
TSUnmapped00000211.hg.1	6.73	5.57	2.24	0.035225	0.203202	SERTAD4	SERTA domain containing 4
TC0500007337.hg.1	10.52	9.36	2.24	0.000582	0.036713	PARP8	poly(ADP-ribose) polymerase family member 8
TC0900011370.hg.1	5.08	3.92	2.24	0.034034	0.200041	BRINP1	bone morphogenetic protein/retinoic acid inducible neural-specific 1
TC1100011052.hg.1	7.2	6.04	2.24	0.002537	0.062657	FADS3	fatty acid desaturase 3
TC0900008660.hg.1	6.45	5.29	2.23	0.002256	0.06101	PTGS1	prostaglandin-endoperoxide synthase 1 (prostaglandin G/H synthase and cyclooxygenase)
TC0800007362.hg.1	9.5	8.34	2.23	0.014885	0.135499	PLEKHA2	pleckstrin homology domain containing, family A (phosphoinositide binding specific) member 2
TC0900011613.hg.1	11.32	10.17	2.23	0.005437	0.085361	FAM102A	family with sequence similarity 102, member A
TC1500010184.hg.1	7.64	6.48	2.23	0.03289	0.19646	BCL2A1	BCL2-related protein A1
TC2200009267.hg.1	8.96	7.8	2.23	0.000307	0.027935	GTPBP1	GTP binding protein 1
TC1200007769.hg.1	9.08	7.93	2.22	0.044067	0.226938	PDE1B	phosphodiesterase 1B, calmodulin-dependent
TC1500009298.hg.1	9.47	8.32	2.22	0.016882	0.143683	SLC30A4	solute carrier family 30 (zinc transporter), member 4
TC0900010800.hg.1	7.43	6.27	2.22	0.002089	0.059164	ECM2	extracellular matrix protein 2, female organ and adipocyte specific
TC1600007392.hg.1	7.64	6.49	2.22	0.011062	0.117684	SNX29P2	sorting nexin 29 pseudogene 2; sorting nexin 29 pseudogene 1
TC1600009642.hg.1	10.54	9.39	2.22	0.00464	0.080901	GDE1	glycerophosphodiester phosphodiesterase 1
TC0100011262.hg.1	7.62	6.48	2.21	0.030962	0.190714	PRELP	proline/arginine-rich end leucine-rich repeat protein
TC0300007051.hg.1	8.11	6.96	2.21	0.010899	0.116883	ITGA9	integrin alpha 9
TC1900010602.hg.1	5.54	4.39	2.21	0.020328	0.156886	GGN	gametogenetin
TC0100013441.hg.1	7.24	6.09	2.21	0.003267	0.069042	FGR	FGR proto-oncogene, Src family tyrosine kinase
TC0100016112.hg.1	14.02	12.87	2.21	0.00019	0.023722	TAGLN2	transgelin 2
TC0300007454.hg.1	5.37	4.23	2.21	0.006018	0.089207	PARP3	poly(ADP-ribose) polymerase family member 3
TC1200010865.hg.1	7.52	6.37	2.21	0.04528	0.230078	ITGA7	integrin alpha 7
TC1200010983.hg.1	7.53	6.39	2.21	0.006837	0.094066	AVIL	advillin
TC1400010749.hg.1	7.05	5.91	2.21	0.000147	0.022192	LINC01599	long intergenic non-protein coding RNA 1599
TC1700006740.hg.1	9.54	8.39	2.21	3.2e-05	0.013919	ACAP1	ArfGAP with coiled-coil, ankyrin repeat and PH domains 1
TC0900011286.hg.1	8.76	7.62	2.2	0.0387	0.212397	DFNB31	deafness, autosomal recessive 31
TC0400012977.hg.1	11.37	10.23	2.2	0.001114	0.047228	SH3D19	SH3 domain containing 19
TC1900009491.hg.1	4.97	3.83	2.2	0.024608	0.171472	FCER2	Fc fragment of IgE, low affinity II, receptor for (CD23)
TC0400012078.hg.1	10.04	8.9	2.2	0.029853	0.187038	NR3C2	nuclear receptor subfamily 3, group C, member 2
TC0900009916.hg.1	8.12	6.99	2.2	0.013702	0.130557	CCL21	chemokine (C-C motif) ligand 21
TC0X00011414.hg.1	7.54	6.4	2.2	0.023233	0.167212	ARHGAP4	Rho GTPase activating protein 4
TC1000008054.hg.1	6.99	5.86	2.2	0.027054	0.179065	PLAU	plasminogen activator, urokinase
TC1100011367.hg.1	7.79	6.65	2.2	0.032033	0.194412	UNC93B1	unc-93 homolog B1 (C. elegans)
TC1300009598.hg.1	9.4	8.27	2.2	0.01638	0.141605	GPR183	G protein-coupled receptor 183
TC1300010037.hg.1	5.45	4.31	2.2	0.040718	0.217786	KIAA0226L	KIAA0226-like
TC1700009123.hg.1	9.14	8.01	2.2	0.015805	0.139015	RNF213	ring finger protein 213
TC2200008966.hg.1	10.01	8.88	2.19	0.000614	0.037994	KIAA0930	KIAA0930
TC0400012621.hg.1	6.22	5.1	2.18	0.015908	0.139378	ACSL1	acyl-CoA synthetase long-chain family member 1
TC0100006875.hg.1	10.93	9.81	2.18	0.007342	0.09756	MFN2	mitofusin 2
TC0200011171.hg.1	12.04	10.92	2.18	0.00022	0.024111	SH3BP4	SH3-domain binding protein 4
TC0400010282.hg.1	13.1	11.98	2.18	0.046819	0.233484	SEL1L3	sel-1 suppressor of lin-12-like 3 (C. elegans)
TC0700010854.hg.1	7.03	5.91	2.18	0.027624	0.180856	INHBA	inhibin beta A
TC1600006525.hg.1	9.25	8.13	2.17	0.047764	0.235615	CACNA1H	calcium channel, voltage-dependent, T type, alpha 1H subunit
TC1500007109.hg.1	5.58	4.46	2.17	0.017257	0.145205	DUOXA2	dual oxidase maturation factor 2
TC0600010021.hg.1	5.76	4.65	2.17	0.010433	0.113821	SYTL3	synaptotagmin-like 3
TC0X00006446.hg.1	5.8	4.69	2.17	0.045134	0.229719	CSF2RA	colony stimulating factor 2 receptor, alpha, low-affinity (granulocyte-macrophage)
TC0900007505.hg.1	5.93	4.82	2.16	0.009524	0.108658	FAM189A2	family with sequence similarity 189, member A2
TC0100018288.hg.1	12.45	11.33	2.16	0.00325	0.068871	PLEKHO1	pleckstrin homology domain containing, family O member 1
TC0200015976.hg.1	8.56	7.45	2.16	0.013128	0.127347	SP110	SP110 nuclear body protein
TC0300012484.hg.1	8.22	7.11	2.16	0.015169	0.136753	SLCO2A1	solute carrier organic anion transporter family, member 2A1
TC0500011483.hg.1	6.53	5.42	2.16	0.039155	0.213413	MCTP1	multiple C2 domains, transmembrane 1
TC0600007301.hg.1	14.36	13.25	2.16	0.01195	0.122423	BTN3A2	butyrophilin, subfamily 3, member A2
TC0900012021.hg.1	10.17	9.06	2.16	0.023525	0.167964	FBXW5	F-box and WD repeat domain containing 5
TC1000009691.hg.1	4.9	3.79	2.16	0.010648	0.115282	IL2RA	interleukin 2 receptor, alpha
TC1200008675.hg.1	9.91	8.8	2.16	0.006279	0.091118	TXNRD1	thioredoxin reductase 1
TC1200009253.hg.1	10.98	9.87	2.16	0.001772	0.056386	ATP6V0A2	ATPase, H+ transporting, lysosomal V0 subunit a2
TC1600007437.hg.1	9.1	7.98	2.16	0.001592	0.053608	INO80E	INO80 complex subunit E
TC2000008027.hg.1	6.36	5.26	2.15	0.002794	0.065005	NTSR1	neurotensin receptor 1 (high affinity)
TC0600014101.hg.1	7.16	6.05	2.15	0.007952	0.100864	MICA	MHC class I polypeptide-related sequence A
TC0100006787.hg.1	8.41	7.3	2.15	0.001768	0.056337	PIK3CD	phosphatidylinositol-4,5-bisphosphate 3-kinase, catalytic subunit delta
TC0100016052.hg.1	5.02	3.92	2.15	0.010314	0.11344	FCRL1	Fc receptor-like 1
TC0400011263.hg.1	15.14	14.04	2.15	0.007089	0.095994	SPARCL1	SPARC like 1
TC0500012025.hg.1	9.51	8.41	2.15	0.045085	0.22964	2008-09-01	septin 8
TC1500010869.hg.1	7.55	6.44	2.15	0.000245	0.024792	CCPG1	cell cycle progression 1; microRNA 628
TC1700012186.hg.1	6.63	5.53	2.15	0.021269	0.160326	TNFSF13	tumor necrosis factor (ligand) superfamily, member 13
TC2000008130.hg.1	10.38	9.28	2.15	0.001476	0.051911	TBC1D20	TBC1 domain family, member 20
TC0900009949.hg.1	15.29	14.19	2.14	0.014364	0.133742	TPM2	tropomyosin 2 (beta)
TSUnmapped00000269.hg.1	6.03	4.93	2.14	0.036615	0.207189	SERTAD4	SERTA domain containing 4
TC0100018310.hg.1	4.66	3.57	2.14	0.000849	0.042765	FCGR2B	Fc fragment of IgG, low affinity IIb, receptor (CD32)
TC0800007389.hg.1	6.59	5.49	2.14	0.010187	0.112767	C8orf4	chromosome 8 open reading frame 4
TC1500008312.hg.1	12.4	11.3	2.14	0.001859	0.057385	IQGAP1	IQ motif containing GTPase activating protein 1
TC0100010393.hg.1	5.09	4	2.13	0.027358	0.180046	RGS4	regulator of G-protein signaling 4
TC1100006879.hg.1	11.73	10.64	2.13	0.008162	0.101485	PARVA	parvin, alpha
TC0200007486.hg.1	8.11	7.01	2.13	4.9e-05	0.015939	TTC7A	tetratricopeptide repeat domain 7A
TC0300008482.hg.1	5.61	4.52	2.13	0.024841	0.17228	ADPRH	ADP-ribosylarginine hydrolase
TC1100007003.hg.1	13.81	12.72	2.13	0.026649	0.177784	LDHA	lactate dehydrogenase A
TC0900010920.hg.1	6.9	5.81	2.12	0.005008	0.083344	AAED1	AhpC/TSA antioxidant enzyme domain containing 1
TC0X00011238.hg.1	7.59	6.51	2.12	0.018244	0.148647	CLIC2	chloride intracellular channel 2
TC2100007037.hg.1	6.37	5.29	2.12	0.000517	0.034432	CBR3	carbonyl reductase 3
TC1900011984.hg.1	10.91	9.84	2.11	0.008161	0.101485	DMPK	dystrophia myotonica-protein kinase
TC0600007067.hg.1	7.72	6.64	2.11	0.011439	0.119885	GMPR	guanosine monophosphate reductase
TC0500007237.hg.1	5.82	4.75	2.11	0.00808	0.101344	CARD6	caspase recruitment domain family, member 6
TC0500007925.hg.1	7.39	6.31	2.11	0.01109	0.117871	RASGRF2	Ras protein-specific guanine nucleotide-releasing factor 2
TC0500012539.hg.1	9.72	8.64	2.11	0.004095	0.075709	FAM114A2	family with sequence similarity 114, member A2
TC0600013199.hg.1	5.1	4.03	2.11	0.019677	0.154368	TAAR3	trace amine associated receptor 3 (gene/pseudogene)
TC0600013743.hg.1	7.52	6.44	2.11	0.013583	0.130229	TAGAP	T-cell activation RhoGTPase activating protein
TC1100011128.hg.1	6.9	5.83	2.11	0.004009	0.074803	ATL3	atlastin GTPase 3
TC1200008224.hg.1	8.92	7.84	2.11	0.0281	0.182245	GLIPR1	GLI pathogenesis-related 1
TC1500009641.hg.1	10.45	9.38	2.11	0.018176	0.148337	RORA	RAR-related orphan receptor A
TC1700009686.hg.1	6.85	5.78	2.11	0.00297	0.067025	SLC25A35	solute carrier family 25, member 35
TC1700011574.hg.1	7.94	6.86	2.11	0.04967	0.239722	ABCA8	ATP binding cassette subfamily A member 8
TSUnmapped00000328.hg.1	6.98	5.9	2.11	0.01827	0.148709	DGKD	diacylglycerol kinase, delta 130kDa
TC1500010501.hg.1	12.09	11.02	2.1	0.016954	0.143952	RGMA	repulsive guidance molecule family member a
TC0400009746.hg.1	10.12	9.05	2.1	0.014887	0.135499	SLBP	stem-loop binding protein
TC0400010033.hg.1	12.17	11.1	2.1	0.003455	0.070435	WDR1	WD repeat domain 1
TC0700013602.hg.1	13.92	12.85	2.1	0.041085	0.219	POLR2J3	polymerase (RNA) II (DNA directed) polypeptide J3
TC1400006663.hg.1	12.11	11.04	2.1	0.000911	0.044091	LRP10	LDL receptor related protein 10
TC1600009198.hg.1	5.81	4.74	2.1	0.004025	0.074908	NLRC3	NLR family, CARD domain containing 3
TC1900007329.hg.1	8.2	7.13	2.1	0.020868	0.158958	PGLS	6-phosphogluconolactonase
TC2100007198.hg.1	7.36	6.29	2.1	0.038211	0.210998	BACE2	beta-site APP-cleaving enzyme 2
TC1900011235.hg.1	6.81	5.74	2.09	0.000232	0.024111	KLK12	kallikrein related peptidase 12
TC0400012938.hg.1	8.59	7.53	2.09	0.02153	0.161459	RASGEF1B	RasGEF domain family member 1B
TC0100013229.hg.1	13.97	12.91	2.09	0.010495	0.114308	HSPG2	heparan sulfate proteoglycan 2
TC0300006791.hg.1	10.41	9.35	2.09	0.019531	0.153767	KAT2B	K(lysine) acetyltransferase 2B
TC0300007067.hg.1	10.05	8.98	2.09	0.000373	0.030674	MYD88	myeloid differentiation primary response 88
TC0300012048.hg.1	11.99	10.93	2.09	0.001492	0.052151	ZBTB20	zinc finger and BTB domain containing 20; microRNA 568
TC0500013225.hg.1	5.03	3.96	2.09	0.031031	0.190881	CDC42SE2	CDC42 small effector 2
TC0600007748.hg.1	10.34	9.28	2.09	0.048664	0.237645	HMGA1	high mobility group AT-hook 1
TC1400010015.hg.1	11.91	10.84	2.09	0.001948	0.057779	ITPK1	inositol-tetrakisphosphate 1-kinase
TC1700010314.hg.1	6.48	5.43	2.08	0.002428	0.061668	EVI2A	ecotropic viral integration site 2A; ecotropic viral integration site 2B
TC0400009132.hg.1	7.69	6.63	2.08	0.03339	0.197943	ETFDH	electron-transferring-flavoprotein dehydrogenase
TC0100010310.hg.1	7.39	6.34	2.08	0.027067	0.179065	SLAMF7	SLAM family member 7
TC0100015932.hg.1	7.13	6.07	2.08	0.018797	0.15124	PBXIP1	pre-B-cell leukemia homeobox interacting protein 1
TC0100018430.hg.1	12.38	11.33	2.08	0.002087	0.059164	SMIM12	small integral membrane protein 12
TC1300008272.hg.1	9.23	8.18	2.08	0.049058	0.238703	LATS2	large tumor suppressor kinase 2
TC1500010050.hg.1	12.08	11.02	2.08	0.009061	0.106267	COX5A	cytochrome c oxidase subunit Va
TC1700011449.hg.1	14.51	13.46	2.07	0.001533	0.052676	DDX5	DEAD (Asp-Glu-Ala-Asp) box helicase 5; microRNA 3064; microRNA 5047
TC1100006635.hg.1	9.94	8.89	2.07	0.000333	0.028704	STIM1	stromal interaction molecule 1; microRNA 4687
TC0100010283.hg.1	5.03	3.99	2.07	0.002079	0.059164	CASQ1	calsequestrin 1 (fast-twitch, skeletal muscle)
TC0300006677.hg.1	10.65	9.61	2.07	0.003545	0.070984	SLC6A6	solute carrier family 6 (neurotransmitter transporter), member 6
TC0X00011354.hg.1	6.1	5.05	2.07	0.014547	0.134367	FIGF	c-fos induced growth factor (vascular endothelial growth factor D)
TC1000007072.hg.1	8.53	7.48	2.07	0.025482	0.174304	APBB1IP	amyloid beta (A4) precursor protein-binding, family B, member 1 interacting protein
TC1100011375.hg.1	9.9	8.85	2.07	0.047143	0.234221	C11orf24	chromosome 11 open reading frame 24
TC1100012526.hg.1	4.75	3.7	2.07	0.0183	0.148893	USP2	ubiquitin specific peptidase 2
TC1600007829.hg.1	9.01	7.96	2.07	0.026387	0.176985	CYLD	cylindromatosis (turban tumor syndrome)
TC1700007262.hg.1	6.63	5.58	2.07	0.000159	0.022534	MAP2K3	mitogen-activated protein kinase kinase 3
TC1700008690.hg.1	7.22	6.17	2.07	0.005918	0.08875	PITPNC1	phosphatidylinositol transfer protein, cytoplasmic 1
TC1500009756.hg.1	9.4	8.35	2.06	0.034598	0.201299	RBPMS2	RNA binding protein with multiple splicing 2
TC1800008097.hg.1	8.9	7.86	2.06	0.003295	0.06909	MPPE1	metallophosphoesterase 1
TC1200008005.hg.1	8.3	7.26	2.06	0.00467	0.080901	RASSF3	Ras association (RalGDS/AF-6) domain family member 3
TC0200014693.hg.1	5.59	4.55	2.06	0.045524	0.230703	CYTIP	cytohesin 1 interacting protein
TC0800011872.hg.1	7.07	6.03	2.06	0.003218	0.068608	SLA	Src-like-adaptor
TC1000007797.hg.1	12	10.96	2.06	0.02742	0.180225	REEP3	receptor accessory protein 3
TC1600006641.hg.1	8.65	7.61	2.06	0.001906	0.05771	FLYWCH2	FLYWCH family member 2
TC2200009362.hg.1	4.79	3.75	2.06	0.005193	0.084575	TYMP	thymidine phosphorylase; SCO2 cytochrome c oxidase assembly protein
TC0700009236.hg.1	15.32	14.28	2.05	0.012967	0.126476	CALD1	caldesmon 1
TC1400007562.hg.1	14.89	13.85	2.05	0.047887	0.235782	SRSF5	serine/arginine-rich splicing factor 5
TC0200011130.hg.1	8.38	7.34	2.05	0.000664	0.039141	DGKD	diacylglycerol kinase, delta 130kDa
TC0X00006614.hg.1	9.94	8.91	2.05	0.001182	0.048552	MSL3	male-specific lethal 3 homolog (Drosophila)
TC1000009725.hg.1	7.28	6.24	2.05	0.0317	0.193595	SFMBT2	Scm-like with four mbt domains 2
TC1100011241.hg.1	14.43	13.39	2.05	0.010947	0.117018	MAP3K11	mitogen-activated protein kinase kinase kinase 11
TC1300006996.hg.1	5.73	4.69	2.05	0.001917	0.05771	FAM216B	family with sequence similarity 216, member B
TC1100007426.hg.1	7.15	6.12	2.04	0.002444	0.061668	SLC35C1	solute carrier family 35 (GDP-fucose transporter), member C1
TC0700007191.hg.1	7.21	6.18	2.04	0.022721	0.165646	EEPD1	endonuclease/exonuclease/phosphatase family domain containing 1
TC1000012585.hg.1	9.27	8.24	2.04	0.001488	0.052151	CHUK	conserved helix-loop-helix ubiquitous kinase
TC1100007227.hg.1	11.33	10.29	2.04	0.002395	0.061668	HIPK3	homeodomain interacting protein kinase 3
TC2000006799.hg.1	14.66	13.64	2.03	0.029598	0.186309	DSTN	destrin (actin depolymerizing factor)
TC0800006746.hg.1	5.98	4.95	2.03	0.044702	0.228823	BLK	BLK proto-oncogene, Src family tyrosine kinase
TC0900006577.hg.1	7.48	6.46	2.03	0.009373	0.10803	IL33	interleukin 33
TC1500010800.hg.1	8.08	7.06	2.03	0.042133	0.222187	ALDH1A3	aldehyde dehydrogenase 1 family, member A3
TC0500012405.hg.1	5.57	4.56	2.02	0.033238	0.197669	HTR4	5-hydroxytryptamine (serotonin) receptor 4, G protein-coupled
TC1000010956.hg.1	9.61	8.6	2.02	0.026981	0.178826	C10orf54	chromosome 10 open reading frame 54
TC1500006994.hg.1	12.4	11.39	2.02	0.00256	0.062657	CHP1	calcineurin-like EF-hand protein 1
TC0900009946.hg.1	4.78	3.76	2.02	0.026492	0.177341	SIT1	signaling threshold regulating transmembrane adaptor 1
TC1500009082.hg.1	9.08	8.07	2.02	0.000734	0.040704	BMF	Bcl2 modifying factor
TC2200007574.hg.1	7.36	6.35	2.02	0.012822	0.12586	PARVB	parvin, beta
TC0400009518.hg.1	11.16	10.15	2.01	0.005362	0.085195	SLC25A4	solute carrier family 25 (mitochondrial carrier; adenine nucleotide translocator), member 4
TC0100006999.hg.1	7.6	6.59	2.01	0.012733	0.125676	FBLIM1	filamin binding LIM protein 1
TC0100013471.hg.1	6.83	5.82	2.01	0.005745	0.087637	PTAFR	platelet-activating factor receptor
TC0100017828.hg.1	7.16	6.15	2.01	0.014205	0.132983	B3GALNT2	beta-1,3-N-acetylgalactosaminyltransferase 2
TC0900011072.hg.1	10.01	9	2.01	0.006157	0.090022	ABCA1	ATP binding cassette subfamily A member 1
TC1100006492.hg.1	7.15	6.15	2.01	0.018968	0.151855	PNPLA2	patatin-like phospholipase domain containing 2
TC1400007647.hg.1	8.94	7.93	2.01	0.046931	0.233813	ACOT2	acyl-CoA thioesterase 2
TC1600007373.hg.1	5.59	4.58	2.01	0.044158	0.22715	CD19	CD19 molecule
TC1600009952.hg.1	8.53	7.52	2.01	0.041573	0.22049	YPEL3	yippee like 3
TC1600011401.hg.1	9.5	8.49	2.01	0.005559	0.086487	COQ9	coenzyme Q9
TC1900008329.hg.1	12.48	11.47	2.01	0.013578	0.130229	VASP	vasodilator-stimulated phosphoprotein
TC2200008637.hg.1	6.98	5.97	2.01	0.005372	0.085195	IL2RB	interleukin 2 receptor, beta
TC0300013975.hg.1	8.28	9.29	-2.01	0.001629	0.054321	IP6K2	inositol hexakisphosphate kinase 2
TC1900011721.hg.1	6.21	7.22	-2.01	0.004979	0.0832	HKR1	HKR1, GLI-Kruppel zinc finger family member
TC0100012674.hg.1	8.23	9.23	-2.01	0.005219	0.084735	GPR153	G protein-coupled receptor 153
TC0200009871.hg.1	6.76	7.77	-2.01	0.034175	0.200489	CSRNP3	cysteine-serine-rich nuclear protein 3
TC0300008171.hg.1	8.26	9.27	-2.01	0.008517	0.10287	TRMT10C	tRNA methyltransferase 10C, mitochondrial RNase P subunit
TC0400011705.hg.1	8.75	9.76	-2.01	0.003234	0.068762	C4orf3	chromosome 4 open reading frame 3
TC0500008202.hg.1	7.4	8.41	-2.01	0.013066	0.127035	FAM174A	family with sequence similarity 174, member A
TC0500010635.hg.1	8.76	9.77	-2.01	0.009329	0.107808	HMGCS1	3-hydroxy-3-methylglutaryl-CoA synthase 1 (soluble)
TC0500013271.hg.1	8.08	9.09	-2.01	0.024435	0.170935	LOC728554	THO complex 3 pseudogene; Homo sapiens THO complex 3, mRNA (cDNA clone MGC:5469 IMAGE:3451612), complete cds.; Homo sapiens THO complex 3, mRNA (cDNA clone MGC:87233 IMAGE:5262880), complete cds.; Salzman2013 ANNOTATED, INTERNAL, ncRNA, OVERLAPTX, OVEXON best transcript NR_003615; Transcript Identified by AceView, Entrez Gene ID(s) 728554
TC0900011246.hg.1	4.79	5.8	-2.01	0.001234	0.04875	ZNF883	zinc finger protein 883
TC0X00008470.hg.1	8.77	9.78	-2.01	0.005066	0.083597	PHF6	PHD finger protein 6
TC1100010483.hg.1	10.63	11.63	-2.01	0.005659	0.087007	CSTF3	cleavage stimulation factor, 3 pre-RNA, subunit 3
TC2200008477.hg.1	8.86	9.87	-2.01	0.003953	0.074173	PATZ1	POZ (BTB) and AT hook containing zinc finger 1
TC1500008154.hg.1	5.86	6.87	-2.02	0.009407	0.10803	ZSCAN2	zinc finger and SCAN domain containing 2
TC0300008715.hg.1	7.12	8.13	-2.02	0.002364	0.061668	EEFSEC	eukaryotic elongation factor, selenocysteine-tRNA-specific
TC0600013762.hg.1	10.76	11.77	-2.02	7e-06	0.007647	TCP1	t-complex 1; small nucleolar RNA, H/ACA box 20; small nucleolar RNA, H/ACA box 29
TC0700008517.hg.1	10.16	11.17	-2.02	0.004085	0.075667	ZKSCAN1	zinc finger with KRAB and SCAN domains 1
TC1200009528.hg.1	5.8	6.81	-2.02	0.001063	0.046395	ZNF140	zinc finger protein 140
TC1400009315.hg.1	9.25	10.27	-2.02	0.000222	0.024111	TIMM9	translocase of inner mitochondrial membrane 9 homolog (yeast)
TC1600010409.hg.1	5.39	6.4	-2.02	0.000603	0.037625	BBS2	Bardet-Biedl syndrome 2
TC1600010647.hg.1	7.22	8.23	-2.02	0.003678	0.071455	ACD	adrenocortical dysplasia homolog (mouse)
TC1900009227.hg.1	12.04	13.05	-2.02	0.01453	0.134314	LSM7	LSM7 homolog, U6 small nuclear RNA and mRNA degradation associated
TC2000008845.hg.1	11.81	12.82	-2.02	0.028687	0.183723	PLAGL2	pleiomorphic adenoma gene-like 2
TSUnmapped00000222.hg.1	7.51	8.53	-2.03	0.013931	0.131572	ZNF780A	zinc finger protein 780A
TSUnmapped00000445.hg.1	11.9	12.91	-2.03	0.023857	0.16869	FBL	fibrillarin
TC0800007552.hg.1	6.78	7.81	-2.03	0.00546	0.085447	MCM4	minichromosome maintenance complex component 4
TC0900008207.hg.1	12.14	13.16	-2.03	0.000552	0.035897	SEC61B	Sec61 translocon beta subunit
TC1200012861.hg.1	8.12	9.14	-2.03	0.006075	0.089545	DIABLO	diablo, IAP-binding mitochondrial protein
TC1500009709.hg.1	5.72	6.74	-2.03	0.023224	0.167207	CA12	carbonic anhydrase XII
TC2200008487.hg.1	7.73	8.75	-2.03	0.00014	0.022162	PISD	phosphatidylserine decarboxylase; microRNA 7109
TC1900007515.hg.1	8.11	9.13	-2.04	0.006406	0.092332	ZNF738	zinc finger protein 738
TC0600007278.hg.1	8.22	9.25	-2.04	0.002245	0.060962	HIST1H2BE	histone cluster 1, H2be
TC0700010965.hg.1	12.03	13.06	-2.04	0.003928	0.073953	IGFBP3	insulin like growth factor binding protein 3
TC2000009216.hg.1	5.99	7.02	-2.04	0.042518	0.223129	SLPI	secretory leukocyte peptidase inhibitor
TC0200015720.hg.1	4.65	5.67	-2.04	0.000684	0.039544	AAMP	angio-associated migratory cell protein
TC0500012531.hg.1	3.82	4.85	-2.04	0.005946	0.08875	NMUR2	neuromedin U receptor 2
TC0600007290.hg.1	13.53	14.55	-2.04	0.007445	0.097805	HIST1H2BH	histone cluster 1, H2bh
TC0600014249.hg.1	8.19	9.22	-2.04	0.003352	0.069868	HIST1H2BC	histone cluster 1, H2bc
TC0X00009582.hg.1	12.79	13.82	-2.04	0.02243	0.164673	UXT	ubiquitously expressed prefoldin like chaperone
TC1200012263.hg.1	5.76	6.79	-2.04	0.019081	0.152344	MPHOSPH9	M-phase phosphoprotein 9
TC1300006715.hg.1	8.16	9.19	-2.04	0.000666	0.039151	PAN3	PAN3 poly(A) specific ribonuclease subunit; RNA, U6 small nuclear 82, pseudogene
TC0100010686.hg.1	10.35	11.38	-2.05	0.001897	0.05771	CACYBP	calcyclin binding protein
TC0100017761.hg.1	7.69	8.73	-2.05	0.042387	0.22273	PCNXL2	pecanex-like 2 (Drosophila)
TC0200009933.hg.1	4.66	5.69	-2.05	0.00632	0.091549	ERICH2	glutamate rich 2
TC0300014064.hg.1	10.07	11.11	-2.05	0.004788	0.081946	PFN2	profilin 2
TC0900011021.hg.1	7.68	8.71	-2.05	0.034092	0.200267	TEX10	testis expressed 10
TC1000010411.hg.1	6.99	8.03	-2.05	0.003663	0.071373	ZNF33B	zinc finger protein 33B
TC1300009088.hg.1	7.05	8.09	-2.05	0.0004	0.031273	DIAPH3	diaphanous-related formin 3
TC1700010701.hg.1	8.38	9.42	-2.05	0.009394	0.10803	DNAJC7	DnaJ (Hsp40) homolog, subfamily C, member 7
TC1900011915.hg.1	8.94	9.98	-2.05	0.000738	0.040704	ZNF737	zinc finger protein 737
TC0400008362.hg.1	9.87	10.92	-2.06	0.006308	0.091482	OSTC	oligosaccharyltransferase complex subunit (non-catalytic)
TSUnmapped00000427.hg.1	13.79	14.84	-2.06	0.035108	0.202875	FBL	fibrillarin
TC0X00007573.hg.1	9.44	10.48	-2.06	0.010786	0.116292	OGT	O-linked N-acetylglucosamine (GlcNAc) transferase
TC1100011144.hg.1	6.02	7.06	-2.06	0.002752	0.065005	MACROD1	MACRO domain containing 1
TC0800012405.hg.1	8.24	9.28	-2.06	0.005148	0.084226	FUT10	fucosyltransferase 10 (alpha (1,3) fucosyltransferase)
TC0100010858.hg.1	9.26	10.3	-2.06	0.000183	0.023398	DHX9	DEAH (Asp-Glu-Ala-His) box helicase 9
TC0200013765.hg.1	7.28	8.32	-2.06	0.000162	0.022534	UXS1	UDP-glucuronate decarboxylase 1
TC0200016707.hg.1	7.2	8.24	-2.06	0.030086	0.188021	ZNF514	zinc finger protein 514
TC0300014075.hg.1	7.91	8.95	-2.06	0.008616	0.103626	TRIM59	tripartite motif containing 59
TC0500008309.hg.1	6.79	7.83	-2.06	0.039207	0.213517	CAMK4	calcium/calmodulin-dependent protein kinase IV
TC0500008544.hg.1	5.85	6.9	-2.06	0.007574	0.09856	LMNB1	lamin B1
TC0700010989.hg.1	11.94	12.98	-2.06	0.001097	0.046945	TNS3	tensin 3
TC1000009884.hg.1	5.96	7	-2.06	0.029563	0.186272	FAM171A1	family with sequence similarity 171, member A1
TC1100012389.hg.1	9.72	10.76	-2.06	0.002319	0.061308	CADM1	cell adhesion molecule 1
TC0200016099.hg.1	9.8	10.85	-2.07	0.015157	0.136705	HJURP	Holliday junction recognition protein
TC2100007854.hg.1	7.79	8.84	-2.07	0.034299	0.200669	CCT8	chaperonin containing TCP1, subunit 8 (theta)
TC0200010219.hg.1	5.73	6.78	-2.07	0.036052	0.205576	FAM171B	family with sequence similarity 171, member B
TC0500007641.hg.1	9.39	10.44	-2.07	0.003743	0.072251	PIK3R1	phosphoinositide-3-kinase, regulatory subunit 1 (alpha)
TC0600011140.hg.1	8.27	9.32	-2.07	0.000896	0.043788	HIST1H3F	histone cluster 1, H3f
TC0600011714.hg.1	7.42	8.47	-2.07	0.027507	0.180585	BTBD9	BTB (POZ) domain containing 9
TC1100006516.hg.1	4.89	5.94	-2.07	0.00825	0.101804	BRSK2	BR serine/threonine kinase 2
TC1200008126.hg.1	8.77	9.82	-2.07	0.000305	0.02785	CPSF6	cleavage and polyadenylation specific factor 6
TC1300007208.hg.1	10.05	11.1	-2.07	0.001263	0.04875	RNASEH2B	ribonuclease H2, subunit B
TC1900011318.hg.1	5.56	6.61	-2.07	0.016966	0.143993	ZNF888	zinc finger protein 888
TC2200008898.hg.1	5.83	6.88	-2.07	0.010305	0.113399	TTLL1	tubulin tyrosine ligase-like family member 1
TC1200008568.hg.1	9.49	10.54	-2.08	0.001703	0.055454	TMPO	thymopoietin
TC0900012141.hg.1	9.14	10.2	-2.08	0.032572	0.195688	GCNT1	glucosaminyl (N-acetyl) transferase 1, core 2
TC0X00008052.hg.1	4.95	6.01	-2.08	0.008044	0.101134	CXorf57	chromosome X open reading frame 57
TC0100010806.hg.1	8.27	9.32	-2.08	0.023679	0.168277	XPR1	xenotropic and polytropic retrovirus receptor 1
TC0100017815.hg.1	12.34	13.4	-2.08	0.001962	0.057955	TOMM20	translocase of outer mitochondrial membrane 20 homolog (yeast)
TC0300009916.hg.1	6.98	8.04	-2.08	0.043781	0.22616	HES1	hes family bHLH transcription factor 1
TC0400012645.hg.1	4.58	5.63	-2.08	0.012146	0.123232	SORBS2	Transcript Identified by AceView, Entrez Gene ID(s) 8470
TC0500006665.hg.1	4.24	5.3	-2.08	0.003241	0.068762	ADCY2	adenylate cyclase 2 (brain)
TC0500010731.hg.1	8.45	9.51	-2.08	0.003907	0.073727	ARL15	ADP-ribosylation factor like GTPase 15
TC0600011857.hg.1	9.28	10.33	-2.08	0.000426	0.03183	CUL7	cullin 7
TC0700009472.hg.1	7.48	8.54	-2.08	0.000834	0.042546	EPHB6	EPH receptor B6
TC0800011764.hg.1	6.48	7.54	-2.08	0.011112	0.117903	FAM84B	family with sequence similarity 84, member B
TC0X00008533.hg.1	6.76	7.82	-2.08	0.005841	0.088275	HTATSF1	HIV-1 Tat specific factor 1
TC0X00009427.hg.1	9.28	10.34	-2.08	0.00377	0.072526	BCOR	BCL6 corepressor
TC0X00009842.hg.1	7.1	8.16	-2.08	0.009111	0.106376	SPIN2A	spindlin family, member 2A
TC1100007210.hg.1	11.41	12.47	-2.08	0.00328	0.06909	EIF3M	eukaryotic translation initiation factor 3, subunit M
TC1700007915.hg.1	4.73	5.79	-2.08	0.018513	0.150088	WNK4	WNK lysine deficient protein kinase 4
TC2000009504.hg.1	9.32	10.38	-2.08	0.005614	0.08679	ZNF217	zinc finger protein 217
TC0600008006.hg.1	9.71	10.78	-2.09	0.003635	0.071312	FOXP4	forkhead box P4; microRNA 4641
TSUnmapped00000128.hg.1	4.83	5.89	-2.09	0.02834	0.182766	ZNF852	zinc finger protein 852
TC0200016732.hg.1	11.94	13	-2.09	0.035972	0.205513	MZT2A	mitotic spindle organizing protein 2A; microRNA 4784
TC0300013945.hg.1	6.46	7.52	-2.09	0.011847	0.122039	METTL6	methyltransferase like 6
TC0400006990.hg.1	8.93	9.99	-2.09	0.001251	0.04875	MED28	mediator complex subunit 28
TC0600007617.hg.1	14.77	15.84	-2.09	4e-06	0.007421	C6orf48	chromosome 6 open reading frame 48; small nucleolar RNA, C/D box 52; small nucleolar RNA, C/D box 48
TC1700010540.hg.1	10.11	11.17	-2.09	0.013076	0.127073	PCGF2	polycomb group ring finger 2
TC1900008221.hg.1	9.16	10.23	-2.1	0.00062	0.038194	PINLYP	phospholipase A2 inhibitor and LY6/PLAUR domain containing
TC0300013906.hg.1	4.48	5.55	-2.1	0.023046	0.166736	KCNMB2	potassium channel subfamily M regulatory beta subunit 2
TC2200009248.hg.1	9.75	10.83	-2.1	0.003505	0.070624	KREMEN1	kringle containing transmembrane protein 1
TC0600007203.hg.1	11.18	12.25	-2.1	0.008648	0.103899	ACOT13	acyl-CoA thioesterase 13
TC0800006837.hg.1	10.73	11.8	-2.1	0.023863	0.16869	TUSC3	tumor suppressor candidate 3
TC1000008661.hg.1	7.3	8.37	-2.1	0.017913	0.147388	SLF2	SMC5-SMC6 complex localization factor 2
TC1100007069.hg.1	5.12	6.19	-2.1	0.001915	0.05771	GAS2	growth arrest-specific 2
TC1100013147.hg.1	13.7	14.77	-2.1	0.008352	0.102132	RPS13	ribosomal protein S13; small nucleolar RNA, C/D box 14B
TC1300007861.hg.1	7.76	8.83	-2.1	0.004534	0.079846	PCCA	propionyl-CoA carboxylase alpha subunit
TC1800006834.hg.1	10	11.08	-2.11	0.001122	0.047245	SNRPD1	small nuclear ribonucleoprotein D1 polypeptide
TC0700009253.hg.1	8.78	9.85	-2.11	0.001366	0.05044	NUP205	nucleoporin 205kDa
TC0100016988.hg.1	5.35	6.43	-2.11	0.005052	0.083597	FMOD	fibromodulin
TC1900011524.hg.1	5.52	6.6	-2.11	0.017214	0.145017	ZNF667	zinc finger protein 667
TC0100012539.hg.1	11.91	12.98	-2.11	0.048911	0.23831	LOC115110	uncharacterized LOC115110; novel transcript
TC0900010311.hg.1	8.96	10.04	-2.11	0.010033	0.111635	FAM27E3	family with sequence similarity 27, member E3
TC1600008627.hg.1	9.5	10.58	-2.11	0.000921	0.044309	HSBP1	heat shock factor binding protein 1
TC22_KI270734v1_random00006434.hg.1	5.73	6.81	-2.11	0.03178	0.193764	DGCR6	Homo sapiens DiGeorge syndrome critical region gene 6 (DGCR6), mRNA.; protein DGCR6; Homo sapiens DiGeorge syndrome critical region gene 6, mRNA (cDNA clone MGC:54086 IMAGE:5229172), complete cds.; Protein DGCR6 [Source:UniProtKB/Swiss-Prot;Acc:Q14129]
TC0600010060.hg.1	9.75	10.84	-2.12	0.027133	0.179283	MRPL18	mitochondrial ribosomal protein L18
TSUnmapped00000311.hg.1	7.34	8.43	-2.12	0.018118	0.148203	ZNF780A	zinc finger protein 780A
TC0200015211.hg.1	10.07	11.15	-2.12	0.047194	0.23431	SLC40A1	solute carrier family 40 (iron-regulated transporter), member 1
TC0200015080.hg.1	10.54	11.63	-2.12	0.000393	0.031132	PRKRA	protein kinase, interferon-inducible double stranded RNA dependent activator
TC0300013815.hg.1	7.3	8.39	-2.12	0.022463	0.16477	KRBOX1	KRAB box domain containing 1
TC0400006598.hg.1	7.31	8.4	-2.12	0.025098	0.173033	RGS12	regulator of G-protein signaling 12
TC0600007700.hg.1	5.98	7.07	-2.12	0.009478	0.108481	KIFC1	kinesin family member C1
TC0700012755.hg.1	5.77	6.85	-2.12	0.002116	0.059402	KIAA1549	KIAA1549
TC0800011633.hg.1	8.94	10.02	-2.12	0.000427	0.03183	MRPL13	mitochondrial ribosomal protein L13
TC1200010119.hg.1	9.74	10.82	-2.12	0.003385	0.070159	C2CD5	C2 calcium-dependent domain containing 5
TC1400007227.hg.1	9.88	10.96	-2.12	0.02919	0.185128	LGALS3	lectin, galactoside-binding, soluble, 3
TC1400008981.hg.1	7.41	8.49	-2.12	0.043224	0.224963	FOXA1	forkhead box A1
TC1500008470.hg.1	10.8	11.88	-2.12	0.00141	0.051145	ARRDC4	arrestin domain containing 4
TC1500009505.hg.1	6.14	7.22	-2.12	0.013063	0.127035	PRTG	protogenin
TC1700012200.hg.1	5.3	6.38	-2.12	0.038159	0.210883	CCDC144A	coiled-coil domain containing 144A
TC1800008231.hg.1	6.76	7.84	-2.12	0.018598	0.150352	ESCO1	establishment of sister chromatid cohesion N-acetyltransferase 1
TSUnmapped00000330.hg.1	4.29	5.38	-2.12	3.5e-05	0.01408	ZNF502	zinc finger protein 502
TC0900010543.hg.1	9.2	10.3	-2.13	0.002374	0.061668	TLE1	transducin-like enhancer of split 1 (E(sp1) homolog, Drosophila)
TC0500010043.hg.1	10.5	11.6	-2.13	0.001038	0.046353	SEMA5A	sema domain, seven thrombospondin repeats (type 1 and type 1-like), transmembrane domain (TM) and short cytoplasmic domain, (semaphorin) 5A
TC0200010255.hg.1	6.18	7.27	-2.13	0.002229	0.060912	PMS1	PMS1 homolog 1, mismatch repair system component
TC0400010167.hg.1	10.23	11.32	-2.13	0.000832	0.042546	DCAF16	DDB1 and CUL4 associated factor 16
TC0800007137.hg.1	4.69	5.78	-2.13	0.019227	0.152787	FZD3	frizzled class receptor 3
TC0X00007134.hg.1	11.23	12.32	-2.13	0.043071	0.224547	USP11	ubiquitin specific peptidase 11
TC1300008108.hg.1	6.38	7.47	-2.13	0.047506	0.235098	F7	coagulation factor VII (serum prothrombin conversion accelerator)
TC1900012057.hg.1	8.65	9.75	-2.13	0.008468	0.102598	ZNF814	zinc finger protein 814
TC2200009275.hg.1	7.03	8.12	-2.13	0.001928	0.05771	ADSL	adenylosuccinate lyase
TSUnmapped00000627.hg.1	5.88	6.97	-2.13	0.007705	0.099256	KIF15	kinesin family member 15
TC0600011560.hg.1	7.2	8.3	-2.14	0.009599	0.109042	UQCC2	ubiquinol-cytochrome c reductase complex assembly factor 2
TC0100014650.hg.1	8.78	9.88	-2.14	0.012682	0.125449	ZZZ3	zinc finger, ZZ-type containing 3
TC0200009994.hg.1	6.38	7.48	-2.14	0.047403	0.234913	CDCA7	cell division cycle associated 7
TC0600014154.hg.1	9.29	10.39	-2.14	0.009501	0.108512	SLC35A1	solute carrier family 35 (CMP-sialic acid transporter), member A1
TC0700011785.hg.1	9.03	10.13	-2.14	0.000211	0.023956	CDK6	cyclin-dependent kinase 6
TC0900008467.hg.1	7.29	8.39	-2.14	0.010205	0.112767	KIAA1958	KIAA1958
TC1200007010.hg.1	8.36	9.46	-2.14	0.012995	0.126636	PLEKHA5	pleckstrin homology domain containing, family A member 5
TC1700006569.hg.1	9.54	10.64	-2.14	0.001183	0.048552	RAP1GAP2	RAP1 GTPase activating protein 2
TC0100013608.hg.1	8.3	9.4	-2.15	0.004854	0.08263	MARCKSL1	MARCKS-like 1
TC0300014094.hg.1	7.63	8.74	-2.15	0.004832	0.082324	TCTEX1D2	Tctex1 domain containing 2
TC0500009609.hg.1	10.99	12.1	-2.15	0.020602	0.158068	FGFR4	fibroblast growth factor receptor 4
TC0500010515.hg.1	7.4	8.5	-2.15	0.001876	0.057571	NUP155	nucleoporin 155kDa
TC0500011212.hg.1	13.39	14.5	-2.15	4.8e-05	0.015939	TBCA	tubulin folding cofactor A
TC0X00009836.hg.1	7.46	8.56	-2.15	0.022994	0.166736	SPIN3	spindlin family, member 3
TC1600010825.hg.1	7.05	8.15	-2.15	0.021855	0.162364	ZFHX3	zinc finger homeobox 3
TC1600011565.hg.1	7.4	8.51	-2.15	0.000904	0.044069	CFDP1	craniofacial development protein 1
TC2200009231.hg.1	14.06	15.17	-2.15	0.000791	0.041424	MIF	macrophage migration inhibitory factor (glycosylation-inhibiting factor)
TC0200014851.hg.1	4.25	5.36	-2.16	0.024405	0.170935	LRP2	LDL receptor related protein 2
TC0300011110.hg.1	4.49	5.6	-2.16	0.00202	0.058537	CACNA2D2	calcium channel, voltage-dependent, alpha 2/delta subunit 2
TC0400011748.hg.1	9.31	10.42	-2.16	0.006695	0.093483	CCNA2	cyclin A2
TC0700008809.hg.1	7.09	8.2	-2.16	0.030021	0.18781	LRRN3	leucine rich repeat neuronal 3
TC0700012255.hg.1	6.48	7.6	-2.16	0.045675	0.231102	IMMP2L	inner mitochondrial membrane peptidase subunit 2
TC0800010558.hg.1	9.46	10.57	-2.16	0.025823	0.175198	TOX	thymocyte selection-associated high mobility group box
TC0900010352.hg.1	9.94	11.05	-2.16	0.023264	0.167329	PTAR1	protein prenyltransferase alpha subunit repeat containing 1
TC1000011552.hg.1	8.89	10	-2.16	0.00224	0.060935	EXOSC1	exosome component 1
TC1200012700.hg.1	9.7	10.81	-2.16	0.038129	0.210883	C12orf75	chromosome 12 open reading frame 75
TC1300007237.hg.1	7.63	8.74	-2.16	0.002736	0.064913	ALG11	ALG11, alpha-1,2-mannosyltransferase; UTP14, U3 small nucleolar ribonucleoprotein, homolog C (yeast)
TC1600008617.hg.1	5.79	6.9	-2.16	0.000321	0.028261	CDH13	cadherin 13
TC1700006696.hg.1	5.15	6.26	-2.16	0.003194	0.068483	FAM64A	family with sequence similarity 64, member A
TC1900009022.hg.1	7.93	9.04	-2.16	0.014367	0.133742	ZNF135	zinc finger protein 135
TC2200008069.hg.1	3.74	4.85	-2.16	0.004619	0.080901	SLC7A4	solute carrier family 7, member 4
TC1900011708.hg.1	8.98	10.1	-2.17	0.022632	0.165402	PDCD2L	programmed cell death 2-like
TC0100013071.hg.1	7.46	8.58	-2.17	0.017732	0.1465	MFAP2	microfibrillar associated protein 2
TC0400007306.hg.1	8.02	9.14	-2.17	0.028031	0.182072	N4BP2	NEDD4 binding protein 2
TC1100012033.hg.1	5.12	6.24	-2.17	0.025883	0.175286	MTMR2	myotubularin related protein 2
TC1100012633.hg.1	6.04	7.16	-2.17	0.00359	0.071286	SCN3B	sodium channel, voltage gated, type III beta subunit
TC1200006557.hg.1	5.05	6.17	-2.17	0.029815	0.186911	TIGAR	TP53 induced glycolysis regulatory phosphatase
TC0100011276.hg.1	13.71	14.84	-2.18	0.00104	0.046353	SNRPE	small nuclear ribonucleoprotein polypeptide E
TC0800008263.hg.1	8.57	9.69	-2.18	0.020376	0.157075	ESRP1	epithelial splicing regulatory protein 1
TC1200011843.hg.1	7.47	8.59	-2.18	0.005362	0.085195	SART3	squamous cell carcinoma antigen recognized by T-cells 3
TC1900011894.hg.1	5.7	6.82	-2.18	0.003867	0.073337	CACNA1A	calcium channel, voltage-dependent, P/Q type, alpha 1A subunit
TC2200009279.hg.1	11.53	12.66	-2.18	0.003241	0.068762	SMDT1	single-pass membrane protein with aspartate-rich tail 1
TC1100011652.hg.1	8.21	9.34	-2.19	0.024432	0.170935	GDPD5	glycerophosphodiester phosphodiesterase domain containing 5
TC0300008702.hg.1	7.44	8.57	-2.19	0.01891	0.151653	MCM2	minichromosome maintenance complex component 2
TC0600007060.hg.1	10.7	11.83	-2.19	0.012961	0.126474	MYLIP	myosin regulatory light chain interacting protein; microRNA 4639
TC0600007610.hg.1	7.12	8.25	-2.19	0.001469	0.051735	MSH5	mutS homolog 5; MSH5-SAPCD1 readthrough (NMD candidate); suppressor APC domain containing 1
TC0600011535.hg.1	9.98	11.11	-2.19	0.0458	0.23146	RGL2	ral guanine nucleotide dissociation stimulator-like 2
TC0700007002.hg.1	5.15	6.28	-2.19	0.004059	0.075368	HOXA-AS3	HOXA cluster antisense RNA 3
TC1900007313.hg.1	8.65	9.78	-2.19	0.002928	0.066457	USE1	unconventional SNARE in the ER 1 homolog (S. cerevisiae)
TC1900008839.hg.1	6.31	7.43	-2.19	0.015893	0.139359	TSEN34	TSEN34 tRNA splicing endonuclease subunit
TC1200010336.hg.1	8.02	9.15	-2.2	0.001846	0.057292	YARS2	tyrosyl-tRNA synthetase 2, mitochondrial
TC2100008164.hg.1	10.45	11.58	-2.2	0.014132	0.132532	PSMG1	proteasome (prosome, macropain) assembly chaperone 1
TC1100012474.hg.1	6.32	7.46	-2.2	0.00091	0.044091	MPZL2	myelin protein zero-like 2
TC2000007386.hg.1	7.28	8.42	-2.2	0.033455	0.198108	PLCG1	phospholipase C, gamma 1; ribosomal protein L23a pseudogene 81
TC0100009959.hg.1	6.98	8.12	-2.2	0.028724	0.183849	TUFT1	tuftelin 1
TC0500013321.hg.1	11.41	12.55	-2.2	0.014983	0.135886	GTF2H2	general transcription factor IIH subunit 2
TC0600011121.hg.1	7.81	8.95	-2.2	8.5e-05	0.019242	HIST1H1A	histone cluster 1, H1a
TC0700013361.hg.1	7.71	8.85	-2.2	0.000118	0.021468	ZNF713	zinc finger protein 713
TC1500010715.hg.1	6.58	7.72	-2.2	0.013309	0.128461	BUB1B	BUB1 mitotic checkpoint serine/threonine kinase B
TC1600011329.hg.1	7.6	8.74	-2.2	0.019594	0.153828	TBC1D24	TBC1 domain family, member 24
TC0600007274.hg.1	9.52	10.66	-2.21	0.032161	0.194464	HIST1H2BD	histone cluster 1, H2bd
TC0100007716.hg.1	7.94	9.08	-2.21	0.010246	0.112935	ZNF362	zinc finger protein 362
TC0900012228.hg.1	8.7	9.84	-2.21	0.004614	0.080901	TOMM5	translocase of outer mitochondrial membrane 5 homolog (yeast)
TC1100008955.hg.1	9.69	10.84	-2.21	0.008895	0.105524	AASDHPPT	aminoadipate-semialdehyde dehydrogenase-phosphopantetheinyl transferase
TC1800009285.hg.1	13.58	14.72	-2.21	0.000121	0.021468	RPL17	ribosomal protein L17; small nucleolar RNA, C/D box 58A; small nucleolar RNA, C/D box 58B; small nucleolar RNA, C/D box 58C
TC1900011862.hg.1	4.54	5.68	-2.21	3e-05	0.013915	ZGLP1	zinc finger, GATA-like protein 1
TC0100018483.hg.1	6.49	7.64	-2.22	0.000551	0.035897	HIST2H2BE	histone cluster 2, H2be
TC0900009513.hg.1	10.49	11.64	-2.22	0.003656	0.071353	TMEM261	transmembrane protein 261
TC0700009317.hg.1	9.33	10.48	-2.22	0.001776	0.056437	TRIM24	tripartite motif containing 24
TC1500006981.hg.1	8.56	9.71	-2.22	0.006831	0.094043	DLL4	delta-like 4 (Drosophila)
TC0100008845.hg.1	11.86	13	-2.22	0.002304	0.061163	ADGRL2	adhesion G protein-coupled receptor L2
TC0500009678.hg.1	6.83	7.98	-2.22	0.024372	0.170771	ZNF354C	zinc finger protein 354C
TC0600013425.hg.1	7.58	8.73	-2.22	0.007186	0.096819	ADAT2	adenosine deaminase, tRNA-specific 2
TC0X00007127.hg.1	8.83	9.98	-2.22	0.003275	0.06909	RBM10	RNA binding motif protein 10
TC0X00008764.hg.1	4.43	5.58	-2.22	0.0029	0.066389	PNMA3	paraneoplastic Ma antigen 3
TC1200011320.hg.1	7.45	8.6	-2.22	0.006121	0.089663	BBS10	Bardet-Biedl syndrome 10
TC1600008888.hg.1	13.15	14.31	-2.23	0.031227	0.191577	RPL13	ribosomal protein L13; small nucleolar RNA, C/D box 68
TC0500012093.hg.1	7.09	8.25	-2.23	0.002328	0.061352	PITX1	paired-like homeodomain 1
TC0200011919.hg.1	6.7	7.85	-2.23	0.014403	0.13385	LDAH	lipid droplet associated hydrolase
TC0300009310.hg.1	4.23	5.38	-2.23	0.01731	0.145364	MLF1	myeloid leukemia factor 1
TC0800012362.hg.1	6.26	7.41	-2.23	0.014694	0.134684	KHDRBS3	KH domain containing, RNA binding, signal transduction associated 3
TC1200009868.hg.1	5.64	6.8	-2.23	0.005941	0.08875	DDX12P	DEAD/H (Asp-Glu-Ala-Asp/His) box polypeptide 12, pseudogene; DEAD/H (Asp-Glu-Ala-Asp/His) box helicase 11
TC1300007761.hg.1	3.93	5.09	-2.23	0.000401	0.031273	HS6ST3	heparan sulfate 6-O-sulfotransferase 3
TC1400008583.hg.1	5.3	6.46	-2.23	0.040802	0.218074	CCNB1IP1	cyclin B1 interacting protein 1, E3 ubiquitin protein ligase; small nucleolar RNA, C/D box 126
TC1500007009.hg.1	8.04	9.2	-2.23	6.1e-05	0.016972	MGA	MGA, MAX dimerization protein
TC1700010828.hg.1	5.06	6.22	-2.23	0.003127	0.068123	FAM171A2	family with sequence similarity 171, member A2
TC0400009790.hg.1	10.27	11.43	-2.24	1.8e-05	0.01186	MFSD10	major facilitator superfamily domain containing 10
TC0600012061.hg.1	8.97	10.13	-2.24	1.8e-05	0.011783	ICK	intestinal cell (MAK-like) kinase
TC0100013632.hg.1	7.02	8.19	-2.24	0.012026	0.122594	FNDC5	fibronectin type III domain containing 5
TC0200013535.hg.1	7.36	8.53	-2.24	0.003155	0.068216	LMAN2L	lectin, mannose-binding 2-like
TC0500013414.hg.1	7.49	8.65	-2.24	0.00092	0.044309	THOC3	THO complex 3
TC0600011127.hg.1	13.63	14.8	-2.24	0.000709	0.040124	HIST1H1C	histone cluster 1, H1c
TC0600012958.hg.1	6.34	7.51	-2.24	0.023947	0.168954	TSPYL4	TSPY-like 4
TC0900012154.hg.1	4.96	6.12	-2.24	0.00243	0.061668	TMEFF1	transmembrane protein with EGF-like and two follistatin-like domains 1
TC2200009235.hg.1	9.18	10.34	-2.24	0.000232	0.024111	SNRPD3	small nuclear ribonucleoprotein D3 polypeptide
TC0100018482.hg.1	10.93	12.1	-2.25	0.043327	0.225039	HIST2H2AA4	histone cluster 2, H2aa4; histone cluster 2, H2aa3
TC1400008625.hg.1	13.33	14.5	-2.25	0.000342	0.029	HNRNPC	heterogeneous nuclear ribonucleoprotein C (C1/C2)
TC0800009816.hg.1	5.55	6.73	-2.25	0.008113	0.101379	GFRA2	GDNF family receptor alpha 2
TC0400012251.hg.1	9.12	10.29	-2.25	0.001403	0.051145	C4orf46	chromosome 4 open reading frame 46
TC0800007308.hg.1	9.46	10.63	-2.25	0.01556	0.137972	ERLIN2	ER lipid raft associated 2
TC0X00009339.hg.1	10.9	12.07	-2.25	0.008218	0.10177	TAB3	TGF-beta activated kinase 1/MAP3K7 binding protein 3
TC1700010859.hg.1	10.3	11.46	-2.25	0.000998	0.045445	DCAKD	dephospho-CoA kinase domain containing
TC0600011228.hg.1	5.6	6.77	-2.26	0.002743	0.064929	HIST1H2AK	histone cluster 1, H2ak
TC0600013073.hg.1	7.47	8.65	-2.26	0.00108	0.046607	HDDC2	HD domain containing 2
TC0700008707.hg.1	7.28	8.46	-2.26	0.0302	0.188235	RINT1	RAD50 interactor 1
TC0700009982.hg.1	5.35	6.53	-2.26	0.020267	0.1567	PRKAR1B	protein kinase, cAMP-dependent, regulatory, type I, beta
TC0800007985.hg.1	5.58	6.75	-2.26	0.00051	0.034165	GDAP1	ganglioside induced differentiation associated protein 1
TC0X00010989.hg.1	7.84	9.02	-2.26	0.01807	0.147925	LDOC1	leucine zipper, down-regulated in cancer 1
TC1100007906.hg.1	11.62	12.8	-2.26	0.028848	0.184256	RTN3	reticulon 3
TC1200012798.hg.1	11.74	12.92	-2.26	0.00047	0.033164	ATP5G2	ATP synthase, H+ transporting, mitochondrial Fo complex subunit C2 (subunit 9)
TC1700012207.hg.1	9.55	10.73	-2.26	0.033977	0.19982	EPN2	epsin 2; EPN2 intronic transcript 1
TC1700012356.hg.1	13.46	14.64	-2.27	2.7e-05	0.013442	RPL26	ribosomal protein L26
TC0200010582.hg.1	6.31	7.49	-2.27	0.00949	0.108512	FASTKD2	FAST kinase domains 2
TC0400007938.hg.1	11.83	13.01	-2.27	0.012234	0.123653	BMP2K	BMP2 inducible kinase
TC0100007838.hg.1	6.81	7.99	-2.27	0.00655	0.092751	DNALI1	dynein, axonemal, light intermediate chain 1
TC0X00007368.hg.1	6.32	7.5	-2.27	0.009926	0.110993	TRO	trophinin
TC1700009498.hg.1	12.35	13.54	-2.27	0.049439	0.239503	ATP2A3	ATPase, Ca++ transporting, ubiquitous
TC1300006923.hg.1	7.98	9.17	-2.28	0.00642	0.092359	NHLRC3	NHL repeat containing 3
TC0800009764.hg.1	9.65	10.84	-2.28	0.02752	0.180612	PSD3	pleckstrin and Sec7 domain containing 3
TC0200016442.hg.1	8.72	9.91	-2.28	0.001938	0.05771	MSH2	mutS homolog 2
TC0X00010399.hg.1	6.17	7.36	-2.28	0.019863	0.155019	BEX1	brain expressed X-linked 1
TC1600006870.hg.1	6.87	8.06	-2.28	0.007602	0.098616	ATF7IP2	activating transcription factor 7 interacting protein 2
TC0500010497.hg.1	6.16	7.35	-2.29	0.030439	0.188796	NADK2	NAD kinase 2, mitochondrial
TC0800010299.hg.1	5.34	6.54	-2.29	0.002144	0.059886	RNF170	ring finger protein 170; microRNA 4469
TC0900011340.hg.1	6.26	7.46	-2.29	3.9e-05	0.01452	ASTN2	astrotactin 2
TC1200009209.hg.1	5.24	6.44	-2.29	0.011439	0.119885	KNTC1	kinetochore associated 1
TC2000008436.hg.1	7.19	8.39	-2.29	0.019294	0.153021	TASP1	taspase 1
TC0400011040.hg.1	6.51	7.71	-2.3	0.000249	0.025085	RCHY1	ring finger and CHY zinc finger domain containing 1, E3 ubiquitin protein ligase
TC1700007536.hg.1	4.45	5.66	-2.3	0.030752	0.19002	SPACA3	sperm acrosome associated 3
TC0600012512.hg.1	8.38	9.58	-2.3	0.001714	0.055533	RARS2	arginyl-tRNA synthetase 2, mitochondrial
TC1800008862.hg.1	8.82	10.02	-2.3	0.023895	0.16869	PIGN	phosphatidylinositol glycan anchor biosynthesis class N
TC0300007223.hg.1	5.07	6.27	-2.31	0.004803	0.082018	KIF15	kinesin family member 15
TC0100013902.hg.1	5.95	7.16	-2.31	0.006608	0.093118	SVBP	small vasohibin binding protein
TC0600011185.hg.1	9.58	10.79	-2.31	0.010428	0.113821	HIST1H2BK	histone cluster 1, H2bk
TC0800008062.hg.1	7.1	8.3	-2.31	0.020009	0.155632	ZBTB10	zinc finger and BTB domain containing 10
TC0X00006483.hg.1	6.68	7.89	-2.31	0.00022	0.024111	GYG2	glycogenin 2
TC1100012155.hg.1	5.26	6.46	-2.31	0.024597	0.171452	PDGFD	platelet derived growth factor D
TC1700012143.hg.1	7.9	9.11	-2.31	0.000511	0.034165	RAB40B	RAB40B, member RAS oncogene family
TC2200008610.hg.1	5.17	6.38	-2.31	0.003085	0.067937	FOXRED2	FAD-dependent oxidoreductase domain containing 2
TC0400008041.hg.1	7.37	8.59	-2.32	0.011107	0.117903	PTPN13	protein tyrosine phosphatase, non-receptor type 13 (APO-1/CD95 (Fas)-associated phosphatase)
TSUnmapped00000670.hg.1	7.3	8.51	-2.32	0.018726	0.151057	ZNF780A	zinc finger protein 780A
TC1200008667.hg.1	4.84	6.06	-2.32	0.005351	0.085195	HSP90B1	Transcript Identified by AceView, Entrez Gene ID(s) 7184
TC0800012330.hg.1	6.7	7.91	-2.32	0.029796	0.186884	NDUFAF6	NADH dehydrogenase (ubiquinone) complex I, assembly factor 6
TC1100007408.hg.1	6.07	7.28	-2.32	0.005454	0.085447	PRDM11	PR domain containing 11
TC2000007537.hg.1	5.59	6.81	-2.32	0.02517	0.173196	SLC2A10	solute carrier family 2 (facilitated glucose transporter), member 10
TC2200008799.hg.1	10.49	11.7	-2.32	0.001514	0.052303	ST13	suppression of tumorigenicity 13 (colon carcinoma) (Hsp70 interacting protein)
TC0200012742.hg.1	9.64	10.86	-2.33	1.2e-05	0.009325	XPO1	exportin 1
TC0100007199.hg.1	4.36	5.58	-2.33	0.020669	0.158357	VWA5B1	von Willebrand factor A domain containing 5B1
TC0200010480.hg.1	6.31	7.53	-2.33	0.024484	0.171092	NOP58	NOP58 ribonucleoprotein
TC0900009414.hg.1	7.27	8.49	-2.33	0.000178	0.023398	RFX3	regulatory factor X, 3 (influences HLA class II expression)
TC1000008495.hg.1	9.3	10.52	-2.33	0.005082	0.08363	PLCE1	phospholipase C, epsilon 1
TC1200007822.hg.1	7.17	8.39	-2.33	0.000144	0.022162	IKZF4	IKAROS family zinc finger 4
TC1200007992.hg.1	8.85	10.07	-2.33	0.005465	0.085447	SRGAP1	SLIT-ROBO Rho GTPase activating protein 1
TC1900012008.hg.1	3.94	5.16	-2.33	0.021245	0.160274	SIGLEC11	sialic acid binding Ig-like lectin 11
TC0100014127.hg.1	8.48	9.7	-2.34	0.018861	0.151509	SPATA6	spermatogenesis associated 6
TC0300013814.hg.1	6.53	7.76	-2.34	0.000877	0.043224	ZNF662	zinc finger protein 662
TC0400012907.hg.1	5.22	6.45	-2.34	0.003377	0.070159	ADGRA3	adhesion G protein-coupled receptor A3
TC0800012223.hg.1	5.73	6.96	-2.34	0.017443	0.145611	RECQL4	RecQ helicase-like 4
TC1100011735.hg.1	5.63	6.85	-2.34	0.007146	0.096495	INTS4	integrator complex subunit 4
TC1200012594.hg.1	9.7	10.93	-2.34	0.041111	0.219069	ZNF705A	zinc finger protein 705A; family with sequence similarity 66, member C
TC1600011467.hg.1	6.76	7.99	-2.34	0.007382	0.097707	PKMYT1	protein kinase, membrane associated tyrosine/threonine 1
TC0100018431.hg.1	13.27	14.5	-2.35	0.02206	0.163206	SFPQ	splicing factor proline/glutamine-rich
TC0200015071.hg.1	4.26	5.49	-2.35	0.006872	0.094306	TTC30B	tetratricopeptide repeat domain 30B
TC0200016166.hg.1	5.36	6.59	-2.35	0.002321	0.061308	IQCA1	IQ motif containing with AAA domain 1
TC0600011233.hg.1	14.27	15.51	-2.35	0.0072	0.096946	HIST1H3I	histone cluster 1, H3i
TC1200008597.hg.1	7.55	8.78	-2.35	0.012864	0.126162	GAS2L3	growth arrest-specific 2 like 3
TC1400010725.hg.1	8.54	9.77	-2.35	0.000491	0.033986	MDP1	magnesium-dependent phosphatase 1; NEDD8-MDP1 readthrough; neural precursor cell expressed, developmentally down-regulated 8; charged multivesicular body protein 4A
TC1500010707.hg.1	7.11	8.34	-2.35	0.012572	0.124894	ARHGAP11B	Rho GTPase activating protein 11B
TC1600007514.hg.1	7.26	8.49	-2.35	0.001743	0.055635	KAT8	K(lysine) acetyltransferase 8
TC2000009813.hg.1	4.95	6.19	-2.35	0.047282	0.234529	EEF1A2	eukaryotic translation elongation factor 1 alpha 2
TC0100018553.hg.1	10.82	12.06	-2.36	0.005713	0.08759	PLEKHA6	pleckstrin homology domain containing, family A member 6
TC0100009937.hg.1	6.69	7.93	-2.36	0.001087	0.046611	C1orf56	chromosome 1 open reading frame 56
TC0200016626.hg.1	7.53	8.77	-2.36	0.019121	0.152344	MBOAT2	membrane bound O-acyltransferase domain containing 2
TC0300013103.hg.1	9.78	11.02	-2.36	0.016927	0.143835	RPL22L1	ribosomal protein L22-like 1
TC1300008713.hg.1	7.03	8.27	-2.36	0.010198	0.112767	KBTBD6	kelch repeat and BTB (POZ) domain containing 6
TC1700008886.hg.1	7.07	8.31	-2.36	0.029671	0.186414	SLC16A5	solute carrier family 16 (monocarboxylate transporter), member 5
TC2000008852.hg.1	10.87	12.11	-2.36	0.00193	0.05771	NOL4L	nucleolar protein 4-like
TC0600014083.hg.1	15.5	16.75	-2.37	0.001338	0.050079	HIST1H2AG	histone cluster 1, H2ag
TC1400008816.hg.1	7.99	9.24	-2.37	0.028845	0.184256	PRKD1	protein kinase D1
TC0100013578.hg.1	5.6	6.84	-2.37	0.001328	0.049804	ADGRB2	adhesion G protein-coupled receptor B2
TC0100018521.hg.1	9.18	10.42	-2.37	0.01278	0.125676	TSTD1	thiosulfate sulfurtransferase (rhodanese)-like domain containing 1
TC0200009967.hg.1	4.94	6.19	-2.37	0.000943	0.044407	DLX1	distal-less homeobox 1
TC1000008063.hg.1	8.07	9.32	-2.37	0.001804	0.056988	ADK	adenosine kinase; mitochondrial ribosomal protein L35 pseudogene 3
TC1100007729.hg.1	8.91	10.16	-2.37	0.004304	0.07744	DTX4	deltex 4, E3 ubiquitin ligase
TC1100012140.hg.1	7.42	8.66	-2.37	0.004324	0.077599	DCUN1D5	DCN1, defective in cullin neddylation 1, domain containing 5
TC1000011555.hg.1	5.8	7.05	-2.38	0.006812	0.094004	MORN4	MORN repeat containing 4
TC1900008694.hg.1	5.64	6.89	-2.38	0.000641	0.038716	ZNF610	zinc finger protein 610
TC1900009269.hg.1	3.95	5.2	-2.38	0.000156	0.022534	TLE2	transducin-like enhancer of split 2
TC1900011878.hg.1	8.12	9.37	-2.38	0.007634	0.098814	ZNF625-ZNF20	ZNF625-ZNF20 readthrough (NMD candidate); zinc finger protein 625
TC0800008266.hg.1	10.46	11.72	-2.39	0.014616	0.134497	DPY19L4	dpy-19-like 4 (C. elegans)
TC0500009223.hg.1	7.73	8.98	-2.39	0.003632	0.071312	THG1L	tRNA-histidine guanylyltransferase 1-like
TC2200008091.hg.1	9.81	11.06	-2.39	0.00595	0.08875	PI4KAP2	phosphatidylinositol 4-kinase, catalytic, alpha pseudogene 2
TC0200016464.hg.1	7.4	8.65	-2.39	0.00067	0.039151	APLF	aprataxin and PNKP like factor
TC0100009307.hg.1	5.72	6.98	-2.39	0.039423	0.213962	NTNG1	netrin G1
TC0200016699.hg.1	5.39	6.64	-2.39	0.03197	0.194247	TRABD2A	TraB domain containing 2A
TC1100013184.hg.1	5.72	6.98	-2.39	0.003648	0.071312	CDCA5	cell division cycle associated 5
TC1500010220.hg.1	3.78	5.04	-2.39	0.00438	0.078213	TMC3	transmembrane channel like 3
TC1900008113.hg.1	10.49	11.75	-2.39	0.020698	0.15843	LTBP4	latent transforming growth factor beta binding protein 4
TC2000007016.hg.1	6.64	7.89	-2.39	0.010081	0.111918	GINS1	GINS complex subunit 1 (Psf1 homolog)
TC0200015349.hg.1	8.51	9.77	-2.4	0.023735	0.168303	HSPD1	heat shock 60kDa protein 1 (chaperonin)
TC0200014819.hg.1	4.92	6.18	-2.4	0.011805	0.121848	SCN9A	sodium channel, voltage gated, type IX alpha subunit
TC0500007694.hg.1	10.7	11.97	-2.41	0.006523	0.092712	GTF2H2	general transcription factor IIH subunit 2; general transcription factor IIH subunit 2B (pseudogene)
TC0500008890.hg.1	10.04	11.31	-2.41	0.027304	0.179857	PCDHGC3	protocadherin gamma subfamily C, 3; protocadherin gamma subfamily A, 12; protocadherin gamma subfamily B, 4; protocadherin gamma subfamily A, 8; protocadherin gamma subfamily A, 1; protocadherin gamma subfamily A, 10; protocadherin gamma subfamily A, 11; protocadherin gamma subfamily A, 2; protocadherin gamma subfamily A, 3; protocadherin gamma subfamily A, 4; protocadherin gamma subfamily A, 5; …
TC1200007989.hg.1	7.49	8.76	-2.41	0.000312	0.02815	TMEM5	transmembrane protein 5
TC1400009381.hg.1	4.12	5.39	-2.41	0.018994	0.151956	KCNH5	potassium channel, voltage gated eag related subfamily H, member 5
TC0200010791.hg.1	5.6	6.87	-2.42	0.004696	0.081098	PNKD	paroxysmal nonkinesigenic dyskinesia; microRNA 6810
TC0900009673.hg.1	11.57	12.84	-2.42	0.007384	0.097707	MLLT3	myeloid/lymphoid or mixed-lineage leukemia; translocated to, 3
TC1300008633.hg.1	10.74	12.01	-2.42	0.010183	0.112767	SUPT20H	SPT20 homolog, SAGA complex component
TC0200006779.hg.1	9.48	10.76	-2.43	0.017112	0.144396	FAM84A	family with sequence similarity 84, member A
TC1500010899.hg.1	10.51	11.79	-2.43	0.043796	0.226182	ST20-MTHFS	ST20-MTHFS readthrough
TC1100009813.hg.1	6.62	7.9	-2.43	0.004883	0.082879	CDKN1C	cyclin-dependent kinase inhibitor 1C (p57, Kip2)
TC0100008618.hg.1	7.52	8.8	-2.43	0.001125	0.047245	AK4	adenylate kinase 4
TC0100015193.hg.1	4.04	5.32	-2.43	0.00019	0.023722	MYBPHL	myosin binding protein H-like
TC0200010273.hg.1	8.02	9.3	-2.43	0.005776	0.08799	NAB1	NGFI-A binding protein 1
TC0400009179.hg.1	7.82	9.11	-2.43	0.033016	0.196645	TMA16	translation machinery associated 16 homolog
TC0600010802.hg.1	5.03	6.31	-2.43	0.001225	0.04875	ELOVL2	ELOVL fatty acid elongase 2
TC0900009290.hg.1	5.79	7.07	-2.43	0.002128	0.05958	NOXA1	NADPH oxidase activator 1
TC0X00009780.hg.1	7.89	9.18	-2.43	0.009915	0.110993	FGD1	FYVE, RhoGEF and PH domain containing 1
TC1000010930.hg.1	10.99	12.27	-2.44	0.015825	0.139015	PCBD1	pterin-4 alpha-carbinolamine dehydratase/dimerization cofactor of hepatocyte nuclear factor 1 alpha
TC1400009912.hg.1	7.72	9.01	-2.44	0.010026	0.111635	GALC	galactosylceramidase
TC0100011472.hg.1	6.79	8.08	-2.44	0.010863	0.116675	HHAT	hedgehog acyltransferase
TC1700007371.hg.1	7.91	9.2	-2.44	0.009536	0.108732	SLC13A2	solute carrier family 13 (sodium-dependent dicarboxylate transporter), member 2
TC1000011499.hg.1	11.17	12.47	-2.45	0.016096	0.14028	ALDH18A1	aldehyde dehydrogenase 18 family, member A1
TC0X00006794.hg.1	7.95	9.25	-2.45	0.002388	0.061668	PRDX4	peroxiredoxin 4
TC0X00007267.hg.1	10.05	11.34	-2.45	0.027235	0.179657	MAGED1	MAGE family member D1
TC0100011512.hg.1	8.55	9.84	-2.45	0.002439	0.061668	DTL	denticleless E3 ubiquitin protein ligase homolog (Drosophila)
TC0100015598.hg.1	12.47	13.76	-2.45	0.006787	0.094004	TXNIP	thioredoxin interacting protein
TC1200011599.hg.1	10.8	12.1	-2.45	0.01446	0.134183	LTA4H	leukotriene A4 hydrolase
TC0100007439.hg.1	5.14	6.43	-2.45	0.010234	0.112935	PDIK1L	PDLIM1 interacting kinase 1 like
TC0700008375.hg.1	7.05	8.34	-2.45	0.012802	0.125778	PPP1R9A	protein phosphatase 1, regulatory subunit 9A
TC0900012276.hg.1	6.07	7.37	-2.45	0.000862	0.043056	SCAI	suppressor of cancer cell invasion; golgin A1
TC0X00007937.hg.1	5.22	6.52	-2.45	0.006651	0.093352	DRP2	dystrophin related protein 2
TC1000010722.hg.1	5.86	7.15	-2.45	0.000848	0.042765	SLC16A9	solute carrier family 16, member 9
TC1500010753.hg.1	5.01	6.3	-2.45	0.002426	0.061668	TLN2	talin 2
TC2000007474.hg.1	8.36	9.65	-2.45	0.005073	0.083624	PABPC1L	poly(A) binding protein, cytoplasmic 1-like
TC1300009004.hg.1	5.71	7.01	-2.46	0.00736	0.097565	ATP7B	ATPase, Cu++ transporting, beta polypeptide
TC0500007682.hg.1	10.26	11.56	-2.46	0.00418	0.076357	GTF2H2C_2	GTF2H2 family member C, copy 2; GTF2H2 family member C; general transcription factor IIH subunit 2B (pseudogene)
TC0600011162.hg.1	7.48	8.78	-2.46	0.018069	0.147925	ZNF322	zinc finger protein 322
TC0100007117.hg.1	8.12	9.43	-2.47	0.002986	0.067025	ARHGEF10L	Rho guanine nucleotide exchange factor 10 like
TC1000007748.hg.1	5.98	7.28	-2.47	0.032467	0.19526	CDK1	cyclin-dependent kinase 1
TC1000008749.hg.1	8.38	9.68	-2.47	0.009784	0.110214	SFXN2	sideroflexin 2
TC1300008280.hg.1	7.28	8.59	-2.48	0.003129	0.068123	SKA3	spindle and kinetochore associated complex subunit 3
TC0X00007308.hg.1	5.74	7.05	-2.48	0.001018	0.045696	GPR173	G protein-coupled receptor 173
TC1700007811.hg.1	5.78	7.09	-2.49	0.002094	0.059164	TMEM99	transmembrane protein 99
TC0400012797.hg.1	6.66	7.98	-2.49	0.003416	0.070159	ADGRL3	adhesion G protein-coupled receptor L3
TC0900011998.hg.1	11.96	13.28	-2.49	0.003365	0.070003	SNORA17A	small nucleolar RNA, H/ACA box 17A; small nucleolar RNA, H/ACA box 17B; small nucleolar RNA host gene 7
TC1100012473.hg.1	8.17	9.48	-2.49	0.008436	0.102452	MPZL3	myelin protein zero-like 3
TC1900009588.hg.1	8.55	9.86	-2.49	0.005734	0.087637	ZNF121	zinc finger protein 121
TC0800012432.hg.1	8.48	9.8	-2.5	0.022045	0.163199	MRPS28	mitochondrial ribosomal protein S28
TC1200010562.hg.1	6	7.32	-2.5	0.000853	0.042867	COL2A1	collagen, type II, alpha 1
TC0900008574.hg.1	5.78	7.1	-2.5	0.001235	0.04875	TRIM32	tripartite motif containing 32
TC0400012620.hg.1	7.1	8.42	-2.5	0.001562	0.053358	CENPU	centromere protein U
TC1000007067.hg.1	4.81	6.14	-2.5	0.004249	0.07696	MYO3A	myosin IIIA
TC1000012496.hg.1	6.12	7.44	-2.5	0.002232	0.060912	AS3MT	arsenite methyltransferase
TC2000006541.hg.1	9.61	10.94	-2.5	0.040572	0.217329	ITPA	inosine triphosphatase (nucleoside triphosphate pyrophosphatase)
TC2000007448.hg.1	3.98	5.31	-2.5	0.021116	0.159881	GDAP1L1	ganglioside induced differentiation associated protein 1-like 1
TC0600011184.hg.1	9.52	10.85	-2.51	0.001728	0.055554	HIST1H2BJ	histone cluster 1, H2bj
TC0100016952.hg.1	8.13	9.46	-2.51	0.025455	0.174301	UBE2T	ubiquitin conjugating enzyme E2T
TC0500010540.hg.1	9.3	10.64	-2.52	0.000183	0.023398	LIFR	leukemia inhibitory factor receptor alpha
TC1100012513.hg.1	12.23	13.56	-2.52	0.016487	0.141796	H2AFX	H2A histone family, member X
TC1500006999.hg.1	7.42	8.75	-2.52	0.009391	0.10803	NUSAP1	nucleolar and spindle associated protein 1
TC1900012018.hg.1	7.65	8.98	-2.52	0.000349	0.029327	ZNF577	zinc finger protein 577
TC1900011944.hg.1	8.62	9.96	-2.53	0.008337	0.102132	FBXO17	F-box protein 17
TC0600012059.hg.1	8.62	9.96	-2.53	8.1e-05	0.018926	GSTA4	glutathione S-transferase alpha 4
TC0900011378.hg.1	9.42	10.76	-2.53	0.007229	0.097204	CDK5RAP2	CDK5 regulatory subunit associated protein 2
TC2100008467.hg.1	6.05	7.39	-2.53	9.5e-05	0.019242	C21orf58	chromosome 21 open reading frame 58
TC0300009713.hg.1	6.59	7.94	-2.54	0.006508	0.092626	EPHB3	EPH receptor B3
TC0200010193.hg.1	4.94	6.28	-2.54	0.041236	0.21957	ZNF804A	zinc finger protein 804A
TC0300013908.hg.1	9.97	11.32	-2.54	0.027456	0.180305	FXR1	fragile X mental retardation, autosomal homolog 1
TC1400010709.hg.1	4.73	6.07	-2.54	0.008961	0.105702	TTC5	tetratricopeptide repeat domain 5
TC2000007430.hg.1	11.72	13.07	-2.54	0.002348	0.061591	SRSF6	serine/arginine-rich splicing factor 6
TC0100016321.hg.1	8.43	9.78	-2.55	0.002789	0.065005	GCSH	glycine cleavage system protein H (aminomethyl carrier)
TC0100009876.hg.1	10.7	12.05	-2.55	0.02509	0.173033	HIST2H2AA3	histone cluster 2, H2aa3; histone cluster 2, H2aa4
TC0600008863.hg.1	6.27	7.61	-2.55	0.005653	0.086971	MANEA	mannosidase, endo-alpha
TC0200016755.hg.1	4.9	6.25	-2.56	0.000157	0.022534	NEUROD1	neuronal differentiation 1
TC0200015463.hg.1	6.55	7.91	-2.56	0.030174	0.188235	WDR12	WD repeat domain 12
TC0600014006.hg.1	6.45	7.81	-2.56	0.000947	0.044407	WDR27	WD repeat domain 27
TC0X00010278.hg.1	5.21	6.57	-2.56	0.009277	0.107555	NAP1L3	nucleosome assembly protein 1-like 3
TC1000007934.hg.1	6.51	7.87	-2.57	0.03197	0.194247	ADAMTS14	ADAM metallopeptidase with thrombospondin type 1 motif 14
TC1700011653.hg.1	5.91	7.27	-2.57	0.015903	0.139378	SDK2	sidekick cell adhesion molecule 2
TC0700010463.hg.1	9.77	11.13	-2.58	0.001061	0.046395	IGF2BP3	insulin-like growth factor 2 mRNA binding protein 3
TC0100015401.hg.1	7.01	8.38	-2.58	0.000223	0.024111	IGSF3	immunoglobulin superfamily, member 3
TC0300013421.hg.1	5.41	6.77	-2.58	0.001217	0.04875	dorsnarby	Transcript Identified by AceView; Zhang2013 ALT_ACCEPTOR, ALT_DONOR, coding, INTERNAL, intronic best transcript NM_006548
TC0600007375.hg.1	5.32	6.69	-2.58	8.6e-05	0.019242	HIST1H3H	histone cluster 1, H3h
TC0600011225.hg.1	15.34	16.71	-2.58	0.002069	0.059164	HIST1H2AJ	histone cluster 1, H2aj
TC1600010244.hg.1	7.51	8.88	-2.58	0.011067	0.117684	ZNF423	zinc finger protein 423
TC1900007456.hg.1	10.39	11.76	-2.58	0.016909	0.143797	ZNF253	zinc finger protein 253
TC0400011043.hg.1	4.6	5.97	-2.59	0.035661	0.204562	CDKL2	cyclin-dependent kinase-like 2 (CDC2-related kinase)
TC1900008164.hg.1	14.56	15.93	-2.59	0.000948	0.044407	RPS19	ribosomal protein S19
TC0900011035.hg.1	8.33	9.71	-2.59	0.003968	0.074257	TMEM246	transmembrane protein 246
TC0300007242.hg.1	9.47	10.84	-2.59	0.001569	0.053427	SACM1L	SAC1 suppressor of actin mutations 1-like (yeast)
TC0400008391.hg.1	5.15	6.53	-2.6	0.036976	0.208324	EGF	epidermal growth factor
TC0600011136.hg.1	11.98	13.36	-2.6	0.000477	0.033445	HIST1H2BG	histone cluster 1, H2bg
TC0900012185.hg.1	8.7	10.08	-2.6	0.04134	0.219758	CEL	carboxyl ester lipase
TC0200016643.hg.1	9.84	11.21	-2.6	1.3e-05	0.009325	DNMT3A	DNA (cytosine-5-)-methyltransferase 3 alpha
TC0300009727.hg.1	4.25	5.63	-2.6	0.006766	0.093925	VPS8	Transcript Identified by AceView, Entrez Gene ID(s) 23355
TC0700009082.hg.1	7.09	8.46	-2.6	0.010655	0.115282	SMO	smoothened, frizzled class receptor
TC1400006551.hg.1	7.81	9.18	-2.6	0.023664	0.168277	ARHGEF40	Rho guanine nucleotide exchange factor (GEF) 40
TC1100009234.hg.1	10.54	11.93	-2.61	0.002554	0.062657	TRAPPC4	trafficking protein particle complex 4; microRNA 3656
TC1400008689.hg.1	9.99	11.38	-2.62	0.001513	0.052303	PSMB5	proteasome subunit beta 5
TC1200010977.hg.1	12.28	13.67	-2.62	0.000196	0.023736	CDK4	cyclin-dependent kinase 4
TC0600011224.hg.1	11.69	13.08	-2.62	0.007582	0.09856	HIST1H2BL	histone cluster 1, H2bl
TC0200016570.hg.1	4.73	6.12	-2.62	0.043819	0.226191	HOXD3	homeobox D3
TC1000006859.hg.1	7.09	8.48	-2.62	0.016831	0.143481	SUV39H2	suppressor of variegation 3-9 homolog 2 (Drosophila)
TC1900011972.hg.1	4.5	5.89	-2.62	0.009501	0.108512	ZNF404	zinc finger protein 404
TC2200007186.hg.1	9.68	11.08	-2.63	0.042588	0.223322	ISX	intestine-specific homeobox
TC0500009673.hg.1	5.81	7.2	-2.63	0.004137	0.076162	ZNF454	zinc finger protein 454
TC0100015711.hg.1	12.72	14.11	-2.63	0.00081	0.041774	HIST2H2AB	histone cluster 2, H2ab
TC0900012155.hg.1	4.5	5.89	-2.63	0.007891	0.100362	MSANTD3-TMEFF1	MSANTD3-TMEFF1 readthrough
TC1700012433.hg.1	3.9	5.29	-2.63	0.000168	0.023222	HOXB6	homeobox B6
TC1000011580.hg.1	8.89	10.29	-2.64	0.008458	0.102598	HPSE2	heparanase 2 (inactive)
TC2000008279.hg.1	10.88	12.29	-2.65	0.000805	0.041774	PCNA	proliferating cell nuclear antigen
TC0900008250.hg.1	10.05	11.46	-2.65	0.016259	0.141068	ZNF189	zinc finger protein 189
TC0800010630.hg.1	5.76	7.17	-2.65	0.006112	0.089663	GGH	gamma-glutamyl hydrolase (conjugase, folylpolygammaglutamyl hydrolase)
TC1700011566.hg.1	6.1	7.5	-2.65	0.011271	0.118789	FAM20A	family with sequence similarity 20, member A
TC0700012728.hg.1	12.22	13.63	-2.65	0.030642	0.189617	PTN	pleiotrophin
TC1600008698.hg.1	8.12	9.53	-2.65	0.00064	0.038716	GSE1	Gse1 coiled-coil protein
TC1600011461.hg.1	4.21	5.62	-2.66	0.004104	0.075709	IGFALS	insulin-like growth factor binding protein, acid labile subunit
TC0100015696.hg.1	15.73	17.15	-2.66	0.000266	0.026261	HIST2H2BF	histone cluster 2, H2bf
TC0900008318.hg.1	7.8	9.22	-2.66	0.000124	0.021468	TMEM38B	transmembrane protein 38B
TC0100013369.hg.1	12.44	13.85	-2.66	0.000953	0.044521	STMN1	stathmin 1; microRNA 3917
TC0200015226.hg.1	7.23	8.64	-2.66	0.029041	0.184956	HIBCH	Transcript Identified by AceView, Entrez Gene ID(s) 26275
TC0600014336.hg.1	3.81	5.22	-2.66	0.001782	0.056524	ROS1	ROS proto-oncogene 1 , receptor tyrosine kinase
TC0700006619.hg.1	5.16	6.57	-2.66	0.005198	0.084581	SLC29A4	solute carrier family 29 (equilibrative nucleoside transporter), member 4
TC0700007061.hg.1	5.42	6.83	-2.66	0.046516	0.232985	WIPF3	WAS/WASL interacting protein family, member 3
TC0700008367.hg.1	7.63	9.04	-2.66	0.010499	0.114308	PEG10	paternally expressed 10
TC0800008235.hg.1	7.67	9.08	-2.66	0.013283	0.128391	FAM92A1	family with sequence similarity 92, member A1
TC0X00007363.hg.1	10.38	11.79	-2.67	0.003538	0.070926	MAGED2	MAGE family member D2
TC0400011916.hg.1	11.22	12.63	-2.67	0.032727	0.196123	PCDH18	protocadherin 18
TC0600007293.hg.1	7.57	8.99	-2.67	0.002228	0.060912	HIST1H2BI	histone cluster 1, H2bi
TC0100006486.hg.1	9.07	10.49	-2.67	0.003867	0.073337	AGRN	agrin
TC0400007868.hg.1	6.42	7.84	-2.67	0.035595	0.204332	PARM1	prostate androgen-regulated mucin-like protein 1
TC0700006715.hg.1	8.17	9.59	-2.67	0.002923	0.066457	PHF14	PHD finger protein 14
TC1600011523.hg.1	6.7	8.11	-2.67	0.034222	0.200545	ZNF764	zinc finger protein 764
TC0600011674.hg.1	7.77	9.19	-2.69	0.01411	0.132383	PPIL1	peptidylprolyl isomerase (cyclophilin)-like 1
TC1700009679.hg.1	9.32	10.76	-2.7	0.014801	0.135255	AURKB	aurora kinase B
TC0600007377.hg.1	15.56	16.99	-2.7	0.00208	0.059164	HIST1H2BM	histone cluster 1, H2bm
TC1900010926.hg.1	8.22	9.66	-2.7	0.002001	0.058396	TRAPPC6A	trafficking protein particle complex 6A
TC1900007386.hg.1	8.21	9.65	-2.7	0.00036	0.030045	SSBP4	single stranded DNA binding protein 4
TC0500010081.hg.1	4.41	5.85	-2.71	0.020108	0.15581	FAM173B	Transcript Identified by AceView, Entrez Gene ID(s) 134145
TC1700008082.hg.1	6.31	7.75	-2.72	0.032359	0.19482	MAPT	microtubule associated protein tau
TC0900008776.hg.1	10.81	12.26	-2.73	0.004673	0.080901	MVB12B	multivesicular body subunit 12B
TC0500013349.hg.1	6.55	8	-2.73	0.003565	0.071132	FBN2	fibrillin 2
TC0500008871.hg.1	7.13	8.58	-2.73	0.046635	0.233045	PCDHA9	protocadherin alpha 9; protocadherin alpha subfamily C, 1; protocadherin alpha subfamily C, 2; protocadherin alpha 1; protocadherin alpha 10; protocadherin alpha 11; protocadherin alpha 12; protocadherin alpha 13; protocadherin alpha 2; protocadherin alpha 3; protocadherin alpha 4; protocadherin alpha 5; protocadherin alpha 6; protocadherin alpha 7; protocadherin alpha 8; protocadherin alpha 14 p…
TSUnmapped00000306.hg.1	6.14	7.59	-2.73	0.000973	0.044811	ZKSCAN7	zinc finger with KRAB and SCAN domains 7
TC2000009914.hg.1	9.07	10.52	-2.74	0.006923	0.094573	TGIF2	TGFB-induced factor homeobox 2
TC1300009522.hg.1	8.92	10.37	-2.74	0.002393	0.061668	UGGT2	UDP-glucose glycoprotein glucosyltransferase 2
TC0X00007999.hg.1	8.78	10.24	-2.75	0.001056	0.046395	BEX4	brain expressed X-linked 4
TC0400007592.hg.1	7.59	9.05	-2.75	0.020054	0.155728	PAICS	phosphoribosylaminoimidazole carboxylase, phosphoribosylaminoimidazole succinocarboxamide synthetase
TC0400011721.hg.1	5.32	6.78	-2.76	0.004679	0.080935	MAD2L1	MAD2 mitotic arrest deficient-like 1 (yeast)
TC1900009517.hg.1	4.12	5.59	-2.76	0.003508	0.070624	FBN3	fibrillin 3
TC2200006703.hg.1	6.48	7.95	-2.77	0.00019	0.023722	HIC2	hypermethylated in cancer 2
TC1500010698.hg.1	9.59	11.07	-2.78	0.000418	0.031661	SNRPN	small nuclear ribonucleoprotein polypeptide N; SNRPN upstream reading frame; small nucleolar RNA, C/D box 107; Prader Willi/Angelman region RNA, SNRPN neighbor
TC0200010567.hg.1	11.09	12.56	-2.78	0.022383	0.164673	EEF1B2	eukaryotic translation elongation factor 1 beta 2; small nucleolar RNA, H/ACA box 41
TC0100011205.hg.1	7.55	9.02	-2.78	0.029247	0.185262	ELF3	E74-like factor 3 (ets domain transcription factor, epithelial-specific )
TC0500013245.hg.1	6.37	7.84	-2.78	0.017966	0.147559	PCDHB9	protocadherin beta 9
TC0600008630.hg.1	5.8	7.27	-2.78	0.042909	0.224346	TTK	TTK protein kinase
TC0X00010107.hg.1	6.45	7.93	-2.79	0.006824	0.094004	ZDHHC15	zinc finger, DHHC-type containing 15
TC1600010291.hg.1	5.02	6.5	-2.79	0.000336	0.028706	SALL1	spalt-like transcription factor 1
TC0500007077.hg.1	6.89	8.37	-2.79	0.001572	0.053427	NPR3	natriuretic peptide receptor 3
TC1500009738.hg.1	6.81	8.29	-2.79	0.02376	0.168303	KIAA0101	KIAA0101; casein kinase 1, gamma 1
TC1100007056.hg.1	6.96	8.45	-2.8	0.00101	0.045571	NELL1	neural EGFL like 1
TC1600007958.hg.1	8.15	9.63	-2.8	0.013965	0.13177	MT1L	metallothionein 1L (gene/pseudogene)
TC1000012551.hg.1	4.9	6.39	-2.8	0.043265	0.22501	ANXA8	annexin A8
TC1200010130.hg.1	6.76	8.25	-2.8	0.00783	0.100197	SOX5	SRY box 5
TC0600007380.hg.1	10.97	12.46	-2.81	0.000182	0.023398	HIST1H2AL	histone cluster 1, H2al; histone cluster 1, H2bn
TC1100012685.hg.1	4.93	6.43	-2.83	0.0292	0.185128	VSIG2	V-set and immunoglobulin domain containing 2
TC0400011234.hg.1	7.88	9.38	-2.83	0.012021	0.122594	MAPK10	mitogen-activated protein kinase 10
TC0400012350.hg.1	5.06	6.56	-2.83	0.004077	0.075579	SPOCK3	sparc/osteonectin, cwcv and kazal-like domains proteoglycan (testican) 3
TC0900007101.hg.1	6.3	7.8	-2.83	0.000233	0.024111	TMEM8B	transmembrane protein 8B
TC1200007819.hg.1	7.78	9.28	-2.83	0.005167	0.084337	CDK2	cyclin-dependent kinase 2
TC1700012286.hg.1	4.58	6.08	-2.83	0.006986	0.095252	SMG8	SMG8 nonsense mediated mRNA decay factor
TC0200007399.hg.1	7.76	9.26	-2.84	0.007447	0.097805	PLEKHH2	pleckstrin homology domain containing, family H (with MyTH4 domain) member 2
TC0100013223.hg.1	7.59	9.1	-2.85	0.000782	0.041368	RAP1GAP	RAP1 GTPase activating protein
TC0400010539.hg.1	5.44	6.95	-2.85	0.045964	0.231686	PHOX2B	paired-like homeobox 2b
TC0800012451.hg.1	11.73	13.25	-2.87	0.000109	0.020691	EIF3E	eukaryotic translation initiation factor 3, subunit E
TC0600012113.hg.1	8.38	9.9	-2.87	0.007839	0.100197	BMP5	bone morphogenetic protein 5
TC0100007444.hg.1	6.41	7.94	-2.87	0.00417	0.076304	CNKSR1	connector enhancer of kinase suppressor of Ras 1
TC0700010257.hg.1	7.13	8.65	-2.87	0.003097	0.067977	ICA1	islet cell autoantigen 1
TC1100008381.hg.1	7.51	9.03	-2.88	0.015289	0.137258	P2RY6	pyrimidinergic receptor P2Y, G-protein coupled, 6
TC0200015912.hg.1	6.46	7.98	-2.88	0.01095	0.117018	IRS1	insulin receptor substrate 1
TC1000007954.hg.1	5.81	7.34	-2.88	0.004351	0.077843	SLC29A3	solute carrier family 29 (equilibrative nucleoside transporter), member 3
TC1200011894.hg.1	4.71	6.25	-2.89	0.000272	0.026507	C12orf76	chromosome 12 open reading frame 76
TC0500009061.hg.1	10.05	11.58	-2.89	0.017502	0.145611	PCYOX1L	prenylcysteine oxidase 1 like
TC0200009005.hg.1	6.99	8.52	-2.89	0.017931	0.147461	DPP10	dipeptidyl-peptidase 10 (inactive)
TC0700013466.hg.1	4.81	6.35	-2.9	0.003778	0.072616	AKR1D1	aldo-keto reductase family 1, member D1
TC1600007275.hg.1	10.16	11.7	-2.9	0.000452	0.032741	LCMT1	leucine carboxyl methyltransferase 1
TC0600014260.hg.1	6.15	7.69	-2.9	0.04239	0.22273	ATP6V1G2	ATPase, H+ transporting, lysosomal 13kDa, V1 subunit G2
TC0600011232.hg.1	13.39	14.93	-2.91	0.001536	0.052713	HIST1H1B	histone cluster 1, H1b
TC0400008725.hg.1	4.33	5.87	-2.91	0.043681	0.226023	PCDH10	protocadherin 10
TC1000011026.hg.1	7.41	8.95	-2.92	0.004934	0.082931	USP54	ubiquitin specific peptidase 54
TC0100015093.hg.1	4.88	6.42	-2.92	0.02558	0.174505	OLFM3	olfactomedin 3
TC0600011124.hg.1	11.74	13.28	-2.92	0.005244	0.084785	HIST1H3B	histone cluster 1, H3b
TC0500011896.hg.1	10.31	11.87	-2.93	0.000124	0.021468	ZNF608	zinc finger protein 608
TC0300008686.hg.1	6.16	7.71	-2.94	0.001217	0.04875	CHCHD6	coiled-coil-helix-coiled-coil-helix domain containing 6
TC0500008470.hg.1	5.79	7.34	-2.94	0.001045	0.046373	SNCAIP	synuclein alpha interacting protein
TC1200011393.hg.1	5.22	6.77	-2.94	0.004161	0.076269	PPFIA2	protein tyrosine phosphatase, receptor type, f polypeptide (PTPRF), interacting protein (liprin), alpha 2
TC0500010928.hg.1	6.75	8.31	-2.95	0.03345	0.198108	CENPK	centromere protein K
TC2000009516.hg.1	8.29	9.86	-2.96	0.00559	0.086612	BCAS1	breast carcinoma amplified sequence 1
TC0800010506.hg.1	7.44	9.01	-2.96	0.001901	0.05771	PLAG1	pleiomorphic adenoma gene 1
TC1600008498.hg.1	6.73	8.3	-2.97	0.02896	0.184694	VAT1L	vesicle amine transport 1-like
TC0900011220.hg.1	8.95	10.52	-2.98	9e-06	0.007647	SUSD1	sushi domain containing 1
TC0100014428.hg.1	7.94	9.51	-2.98	0.004712	0.081175	ITGB3BP	integrin beta 3 binding protein (beta3-endonexin)
TC1800006448.hg.1	8.79	10.37	-2.99	0.001791	0.056747	TYMS	thymidylate synthetase
TC0600014031.hg.1	7.64	9.22	-2.99	0.000203	0.023736	DLL1	delta-like 1 (Drosophila)
TC0400011791.hg.1	9.46	11.04	-2.99	0.005107	0.083925	ANKRD50	ankyrin repeat domain 50
TC0200007348.hg.1	10.27	11.86	-3.01	4e-05	0.01452	PKDCC	protein kinase domain containing, cytoplasmic
TC0400011732.hg.1	10.02	11.61	-3.02	0.013622	0.130314	NDNF	neuron-derived neurotrophic factor
TC0200011990.hg.1	10.53	12.13	-3.03	0.001512	0.052303	PTRHD1	peptidyl-tRNA hydrolase domain containing 1
TC1700007944.hg.1	10.6	12.2	-3.03	0.040116	0.215642	TMEM106A	transmembrane protein 106A
TC0800007431.hg.1	7.53	9.13	-3.04	0.012729	0.125676	AP3M2	adaptor-related protein complex 3, mu 2 subunit
TC0100008602.hg.1	6.98	8.58	-3.04	0.001009	0.045571	CACHD1	cache domain containing 1
TC1100011812.hg.1	4.83	6.44	-3.04	0.002022	0.058537	DLG2	discs, large homolog 2 (Drosophila)
TC0500010265.hg.1	4.88	6.49	-3.06	0.029343	0.185592	CDH18	cadherin 18, type 2
TC0300009724.hg.1	5.11	6.72	-3.06	0.013894	0.131452	VPS8	vacuolar protein sorting 8 homolog (S. cerevisiae)
TC1100009068.hg.1	11.01	12.62	-3.06	0.044178	0.22715	NCAM1	neural cell adhesion molecule 1
TC1900011870.hg.1	4.02	5.63	-3.06	0.01712	0.144396	ELAVL3	ELAV like neuron-specific RNA binding protein 3
TC2200008446.hg.1	5.75	7.36	-3.07	0.002589	0.063091	GAL3ST1	galactose-3-O-sulfotransferase 1
TC0300010521.hg.1	7.4	9.02	-3.07	3.3e-05	0.013919	THRB	thyroid hormone receptor, beta
TC1900011840.hg.1	10.37	12.01	-3.1	0.001278	0.048858	TIMM13	translocase of inner mitochondrial membrane 13 homolog (yeast)
TC0100017947.hg.1	5.86	7.49	-3.1	0.001509	0.052303	OPN3	opsin 3
TC0700009145.hg.1	10.3	11.93	-3.1	0.003304	0.069178	MEST	mesoderm specific transcript
TC1300008602.hg.1	3.89	5.53	-3.1	0.000602	0.037625	MAB21L1	mab-21-like 1 (C. elegans)
TC1900009155.hg.1	6.32	7.96	-3.11	0.002086	0.059164	GAMT	guanidinoacetate N-methyltransferase
TSUnmapped00000182.hg.1	5.63	7.27	-3.11	0.00873	0.10449	ZKSCAN7	zinc finger with KRAB and SCAN domains 7
TC0100014660.hg.1	10.2	11.85	-3.13	0.000448	0.032636	FUBP1	far upstream element (FUSE) binding protein 1
TC1300009309.hg.1	10.21	11.86	-3.15	0.005282	0.085043	EDNRB	endothelin receptor type B
TC0100011871.hg.1	5.36	7.02	-3.15	0.000202	0.023736	HIST3H2BB	histone cluster 3, H2bb
TC1700010997.hg.1	3.72	5.38	-3.15	0.015371	0.137536	HOXB9	homeobox B9
TC1900011004.hg.1	8.61	10.27	-3.16	0.005364	0.085195	SLC1A5	solute carrier family 1 (neutral amino acid transporter), member 5
TC0500008777.hg.1	7.35	9.01	-3.16	0.002791	0.065005	KIF20A	kinesin family member 20A
TC0600012536.hg.1	5.74	7.4	-3.16	0.000455	0.032741	SRSF12	serine/arginine-rich splicing factor 12
TC1000012050.hg.1	9.83	11.5	-3.17	0.00111	0.047218	FGFR2	fibroblast growth factor receptor 2
TC1900008826.hg.1	5.24	6.9	-3.17	0.000203	0.023736	CACNG7	calcium channel, voltage-dependent, gamma subunit 7
TC2200006907.hg.1	4.19	5.86	-3.18	0.002278	0.061075	SGSM1	small G protein signaling modulator 1
TC0100008779.hg.1	7.27	8.94	-3.18	0.000434	0.032104	ST6GALNAC3	ST6 (alpha-N-acetyl-neuraminyl-2,3-beta-galactosyl-1,3)-N-acetylgalactosaminide alpha-2,6-sialyltransferase 3
TC0900007863.hg.1	8.51	10.18	-3.18	0.013116	0.127293	CKS2	CDC28 protein kinase regulatory subunit 2
TC0100018565.hg.1	11.32	12.99	-3.18	0.036736	0.207482	AGT	angiotensinogen (serpin peptidase inhibitor, clade A, member 8)
TC0200016332.hg.1	7.29	8.96	-3.18	0.008925	0.105637	KIF1A	kinesin family member 1A
TC1400006741.hg.1	8.51	10.18	-3.18	0.0068	0.094004	NYNRIN	NYN domain and retroviral integrase containing
TC0700007585.hg.1	6.98	8.66	-3.19	0.043736	0.226092	VSTM2A	V-set and transmembrane domain containing 2A; VSTM2A overlapping transcript 1
TC0100013561.hg.1	6.85	8.53	-3.2	0.027604	0.180801	FABP3	fatty acid binding protein 3, muscle and heart
TC1700006768.hg.1	4.6	6.28	-3.21	0.003146	0.068205	EFNB3	ephrin-B3
TC1100013040.hg.1	8.99	10.67	-3.22	0.000682	0.039521	TM7SF2	transmembrane 7 superfamily member 2
TC1100006925.hg.1	4.26	5.95	-3.22	0.011973	0.122524	PDE3B	phosphodiesterase 3B, cGMP-inhibited
TC0400012950.hg.1	4.54	6.23	-3.23	0.007074	0.095994	RP11-499E18.1	novel transcript; Transcript Identified by AceView, Entrez Gene ID(s) 64116
TC2000007089.hg.1	7.87	9.56	-3.23	0.012906	0.126323	TPX2	TPX2, microtubule-associated
TC2000009997.hg.1	6.77	8.47	-3.24	5.5e-05	0.016517	DUSP15	dual specificity phosphatase 15
TC1900012056.hg.1	5.34	7.03	-3.24	4.7e-05	0.015939	ZNF772	zinc finger protein 772
TC1100013206.hg.1	13.3	15	-3.25	0.002496	0.062243	STARD10	StAR-related lipid transfer domain containing 10
TC0900009231.hg.1	6.41	8.12	-3.28	0.000219	0.024111	FAM69B	family with sequence similarity 69, member B
TC2200008134.hg.1	5.76	7.48	-3.28	0.005416	0.085361	ZNF280B	zinc finger protein 280B
TC0X00007378.hg.1	9.56	11.28	-3.29	0.000943	0.044407	MAGEH1	MAGE family member H1
TC0800011713.hg.1	10.67	12.39	-3.29	0.007545	0.098495	MTSS1	metastasis suppressor 1
TC1200009252.hg.1	8.01	9.74	-3.32	0.014984	0.135886	TCTN2	tectonic family member 2
TC1300009218.hg.1	9.61	11.34	-3.32	0.000144	0.022162	DACH1	dachshund family transcription factor 1
TC1600008139.hg.1	6.17	7.9	-3.32	0.010364	0.113693	CES4A	carboxylesterase 4A
TC0800007269.hg.1	4.25	5.99	-3.33	0.014091	0.132374	UNC5D	unc-5 netrin receptor D
TC0700008265.hg.1	6.54	8.29	-3.35	3.4e-05	0.014008	ADAM22	ADAM metallopeptidase domain 22
TC1500008772.hg.1	6.31	8.05	-3.35	0.006419	0.092359	GABRB3	gamma-aminobutyric acid (GABA) A receptor, beta 3
TC0800010918.hg.1	9.45	11.2	-3.36	0.002154	0.059914	ZNF704	zinc finger protein 704
TC0X00010409.hg.1	6.25	8	-3.36	5.4e-05	0.016517	BEX2	brain expressed X-linked 2
TC1900010798.hg.1	7.42	9.17	-3.36	0.001562	0.053358	PAFAH1B3	platelet-activating factor acetylhydrolase 1b, catalytic subunit 3 (29kDa)
TC0800008783.hg.1	6.02	7.78	-3.37	0.006811	0.094004	SQLE	squalene epoxidase
TC1000008951.hg.1	4.57	6.34	-3.39	0.006618	0.093118	HABP2	hyaluronan binding protein 2
TC0600012053.hg.1	11.45	13.21	-3.39	0.023494	0.167908	GSTA1	glutathione S-transferase alpha 1
TC0600012116.hg.1	4.35	6.12	-3.4	0.000386	0.031132	COL21A1	collagen, type XXI, alpha 1
TC0500013392.hg.1	8.24	10.01	-3.41	0.001417	0.051151	CCNJL	cyclin J-like
TC1100009075.hg.1	5.78	7.55	-3.41	0.010338	0.113591	NCAM1	Transcript Identified by AceView, Entrez Gene ID(s) 4684
TC2200007505.hg.1	5.18	6.95	-3.41	0.042225	0.222372	2003-09-01	septin 3
TC1000007132.hg.1	6.11	7.89	-3.43	0.001053	0.046387	BAMBI	BMP and activin membrane-bound inhibitor
TC1200011108.hg.1	7.62	9.4	-3.43	0.004543	0.079905	WIF1	WNT inhibitory factor 1
TC0900010886.hg.1	11.36	13.15	-3.44	0.000785	0.041371	PTCH1	patched 1
TC0100013049.hg.1	9.12	10.9	-3.44	0.000344	0.029018	NBPF1	neuroblastoma breakpoint family, member 1
TC0600014248.hg.1	9.36	11.15	-3.45	0.000393	0.031132	HIST1H2BB	histone cluster 1, H2bb
TC2100007949.hg.1	8.77	10.56	-3.45	0.020629	0.158185	MIS18A	MIS18 kinetochore protein A
TC1000012477.hg.1	6.03	7.83	-3.47	0.016032	0.139835	HELLS	helicase, lymphoid-specific
TC0Y00006503.hg.1	4.21	6	-3.48	0.043152	0.224808	PCDH11Y	protocadherin 11 Y-linked
TC0300006465.hg.1	7.13	8.94	-3.5	0.001199	0.04872	LRRN1	leucine rich repeat neuronal 1
TC0900011277.hg.1	7.8	9.61	-3.51	0.006625	0.093119	KIF12	kinesin family member 12
TC1200008650.hg.1	4.26	6.07	-3.52	0.005202	0.084581	ASCL1	achaete-scute family bHLH transcription factor 1
TC1600010421.hg.1	9.97	11.79	-3.53	0.004394	0.078406	MT1G	metallothionein 1G
TC1900011866.hg.1	8.85	10.67	-3.53	0.006716	0.093601	RAB3D	RAB3D, member RAS oncogene family
TC0700013254.hg.1	5.54	7.36	-3.53	0.003145	0.068205	PTPRN2	protein tyrosine phosphatase, receptor type, N polypeptide 2
TC1700010993.hg.1	4.71	6.54	-3.54	0.001169	0.048496	HOXB5	homeobox B5
TC0200015397.hg.1	11.45	13.28	-3.56	0.026247	0.176602	CLK1	CDC like kinase 1
TC0400008534.hg.1	5.48	7.31	-3.56	4.2e-05	0.014673	NDST3	N-deacetylase/N-sulfotransferase (heparan glucosaminyl) 3
TC1700009037.hg.1	4.59	6.42	-3.57	0.019116	0.152344	C17orf99	chromosome 17 open reading frame 99
TC1000007950.hg.1	7.48	9.32	-3.59	0.016488	0.141796	UNC5B	unc-5 netrin receptor B
TC1500007601.hg.1	7.58	9.43	-3.6	0.002001	0.058396	HACD3	3-hydroxyacyl-CoA dehydratase 3
TC2200007010.hg.1	5.76	7.61	-3.61	0.007265	0.097246	EMID1	EMI domain containing 1
TC1000012497.hg.1	4.83	6.68	-3.62	0.001263	0.04875	BORCS7-ASMT	BORCS7-ASMT readthrough (NMD candidate)
TC1900011756.hg.1	8.29	10.14	-3.62	7.3e-05	0.018102	PVR	poliovirus receptor
TC0100008084.hg.1	6.6	8.45	-3.62	4.1e-05	0.014673	CCDC24	coiled-coil domain containing 24
TC1600006826.hg.1	7.45	9.31	-3.63	0.001741	0.055635	ABAT	4-aminobutyrate aminotransferase
TC0200010636.hg.1	7.21	9.07	-3.63	0.008223	0.10177	MAP2	microtubule associated protein 2
TC0X00007781.hg.1	6.94	8.8	-3.63	0.013815	0.130988	ZNF711	zinc finger protein 711
TC0600009505.hg.1	11.53	13.39	-3.64	0.011949	0.122423	TCF21	transcription factor 21
TC0100013993.hg.1	6.88	8.74	-3.65	0.002069	0.059164	PTCH2	patched 2
TC0X00010329.hg.1	11.47	13.34	-3.66	0.006241	0.090684	TSPAN6	tetraspanin 6
TC1000009893.hg.1	6.68	8.57	-3.72	0.008619	0.103626	ITGA8	integrin alpha 8
TC0700009560.hg.1	5.41	7.31	-3.73	0.000302	0.027774	CNTNAP2	contactin associated protein-like 2
TC1900011806.hg.1	5.76	7.65	-3.73	2.9e-05	0.013634	ZNF582-AS1	ZNF582 antisense RNA 1 (head to head)
TC0300007517.hg.1	7.32	9.22	-3.73	0.003593	0.071286	CACNA1D	calcium channel, voltage-dependent, L type, alpha 1D subunit
TC0400009892.hg.1	7.58	9.49	-3.75	0.002551	0.062657	CRMP1	collapsin response mediator protein 1
TC1900008369.hg.1	7.26	9.17	-3.75	0.000504	0.034165	HIF3A	hypoxia inducible factor 3, alpha subunit
TC1800007360.hg.1	7.9	9.81	-3.76	0.000649	0.038769	RAB27B	RAB27B, member RAS oncogene family
TC0200008536.hg.1	10.1	12.02	-3.76	0.008875	0.105524	ANKRD36	Transcript Identified by AceView, Entrez Gene ID(s) 375248
TC1700008186.hg.1	8.37	10.29	-3.78	0.000918	0.044309	IGF2BP1	insulin-like growth factor 2 mRNA binding protein 1
TC0500011146.hg.1	7.36	9.28	-3.79	3.3e-05	0.013919	ENC1	ectodermal-neural cortex 1 (with BTB domain)
TC1200010109.hg.1	9.63	11.56	-3.8	0.007611	0.098629	LDHB	lactate dehydrogenase B
TC1600007425.hg.1	6.62	8.55	-3.81	0.003798	0.072731	KIF22	kinesin family member 22
TC0600007285.hg.1	12.24	14.17	-3.81	0.00042	0.031661	HIST1H2AE	histone cluster 1, H2ae
TC2000006577.hg.1	6.99	8.92	-3.81	0.02549	0.174304	PRND	prion protein 2 (dublet)
TC1900007384.hg.1	5.27	7.21	-3.82	0.013305	0.128461	GDF15	growth differentiation factor 15
TC0100015042.hg.1	3.77	5.71	-3.83	0.008572	0.103287	PLPPR5	phospholipid phosphatase related 5
TC1700008262.hg.1	5.31	7.25	-3.84	0.003795	0.072731	CACNA1G	calcium channel, voltage-dependent, T type, alpha 1G subunit
TC1400009214.hg.1	7.6	9.55	-3.85	0.005325	0.085195	BMP4	bone morphogenetic protein 4
TC0400009110.hg.1	5.53	7.49	-3.88	0.008384	0.102172	GRIA2	glutamate receptor, ionotropic, AMPA 2
TC0X00010516.hg.1	4.88	6.84	-3.9	0.009468	0.108423	DCX	doublecortin
TC1700009694.hg.1	10.45	12.42	-3.91	7.2e-05	0.018102	MYH10	myosin, heavy chain 10, non-muscle
TC0600008509.hg.1	4.89	6.86	-3.91	0.031304	0.191995	KCNQ5	potassium channel, voltage gated KQT-like subfamily Q, member 5
TC0300011173.hg.1	12.06	14.03	-3.93	0.00169	0.055239	NT5DC2	5-nucleotidase domain containing 2
TC0300010962.hg.1	5.62	7.6	-3.95	0.007985	0.101074	MYL3	myosin, light chain 3, alkali; ventricular, skeletal, slow
TC1300007718.hg.1	8.99	10.97	-3.95	0.010384	0.113737	GPC6	glypican 6
TC0400012818.hg.1	10.73	12.72	-3.97	0.000289	0.027498	CCNG2	cyclin G2
TC0700013578.hg.1	8.45	10.44	-3.98	0.013602	0.130314	SEMA3A	sema domain, immunoglobulin domain (Ig), short basic domain, secreted, (semaphorin) 3A
TC0500009076.hg.1	7.39	9.39	-3.99	0.005676	0.087152	SLC26A2	solute carrier family 26 (anion exchanger), member 2
TC0500013296.hg.1	8.5	10.5	-4	0.005413	0.085361	C1QTNF3-AMACR	C1QTNF3-AMACR readthrough (NMD candidate)
TC0300013728.hg.1	6.78	8.78	-4.01	0.042926	0.224346	PIGZ	phosphatidylinositol glycan anchor biosynthesis class Z
TC2000007503.hg.1	8.93	10.93	-4.02	0.002801	0.065005	UBE2C	ubiquitin-conjugating enzyme E2C
TC1100006923.hg.1	6.67	8.68	-4.02	0.013618	0.130314	PDE3B	phosphodiesterase 3B, cGMP-inhibited
TC0100012469.hg.1	11.12	13.15	-4.06	0.02243	0.164673	MXRA8	matrix-remodelling associated 8
TC1900011209.hg.1	6.21	8.24	-4.07	0.008268	0.10186	LRRC4B	leucine rich repeat containing 4B
TC0X00009611.hg.1	6.33	8.36	-4.08	0.000629	0.038389	SLC38A5	solute carrier family 38, member 5
TC0X00010607.hg.1	8.36	10.39	-4.09	0.001609	0.054003	KLHL13	kelch-like family member 13
TC0100012247.hg.1	6.44	8.48	-4.09	0.006463	0.092511	KIF26B	kinesin family member 26B
TC0X00009942.hg.1	7.72	9.77	-4.14	0.000137	0.022072	PJA1	praja ring finger 1, E3 ubiquitin protein ligase
TC1200008176.hg.1	6.61	8.66	-4.15	0.000484	0.033694	LGR5	leucine-rich repeat containing G protein-coupled receptor 5
TC1800007052.hg.1	3.61	5.67	-4.16	0.000195	0.023736	ASXL3	additional sex combs like transcriptional regulator 3
TC1700007017.hg.1	12.71	14.77	-4.19	0.000293	0.027507	SNORD49A	small nucleolar RNA, C/D box 49A; small nucleolar RNA, C/D box 65; LRRC75A antisense RNA 1
TC0300009789.hg.1	9.03	11.11	-4.22	0.000595	0.037411	ST6GAL1	ST6 beta-galactosamide alpha-2,6-sialyltranferase 1
TC0200009739.hg.1	8.17	10.25	-4.24	0.028952	0.184694	GALNT5	polypeptide N-acetylgalactosaminyltransferase 5
TC1900011704.hg.1	4.14	6.22	-4.25	0.001804	0.056988	ZNF536	zinc finger protein 536
TC1200007157.hg.1	5.67	7.77	-4.28	0.000765	0.041139	REP15	RAB15 effector protein
TC2100008459.hg.1	6	8.1	-4.3	0.032929	0.19646	FTCD	formimidoyltransferase cyclodeaminase
TC0600011927.hg.1	7.72	9.83	-4.33	1e-06	0.003315	SUPT3H	SPT3 homolog, SAGA and STAGA complex component
TC0X00010387.hg.1	5.93	8.06	-4.35	4.3e-05	0.014748	TMSB15A	thymosin beta 15a
TC0500007972.hg.1	12.83	14.97	-4.39	0.007088	0.095994	VCAN	versican
TC0600011943.hg.1	5.19	7.32	-4.4	0.006124	0.089663	ENPP5	ectonucleotide pyrophosphatase/phosphodiesterase 5 (putative)
TC1100010397.hg.1	9.01	11.16	-4.45	4.9e-05	0.015939	CCDC34	coiled-coil domain containing 34
TC1600011360.hg.1	7.22	9.38	-4.46	0.000123	0.021468	SYT17	synaptotagmin XVII
TC0100009621.hg.1	6.79	8.95	-4.48	0.000745	0.040704	PHGDH	phosphoglycerate dehydrogenase
TC0400011637.hg.1	13.75	15.92	-4.49	0.021805	0.162221	RPS26	Homo sapiens ribosomal protein S26, mRNA (cDNA clone MGC:27148 IMAGE:4807004), complete cds.; Homo sapiens ribosomal protein S26, mRNA (cDNA clone MGC:88201 IMAGE:6388128), complete cds.; Homo sapiens ribosomal protein S26, mRNA (cDNA clone MGC:104291 IMAGE:4287636), complete cds.; Homo sapiens ribosomal protein S26, mRNA (cDNA clone MGC:104292 IMAGE:6726218), complete cds.
TC1900010016.hg.1	10.57	12.75	-4.52	0.000719	0.040244	ISYNA1	inositol-3-phosphate synthase 1
TC0900012193.hg.1	10.83	13.01	-4.53	0.015603	0.138172	MAMDC4	MAM domain containing 4
TC1200007823.hg.1	14.24	16.42	-4.56	0.015131	0.136616	RPS26	ribosomal protein S26
TC0400012798.hg.1	8.52	10.72	-4.58	0.000465	0.032905	ADGRL3	adhesion G protein-coupled receptor L3
TC0100013908.hg.1	8.19	10.4	-4.63	0.007977	0.101059	SLC2A1	solute carrier family 2 (facilitated glucose transporter), member 1
TC0100014790.hg.1	5.27	7.48	-4.63	0.026397	0.176985	COL24A1	collagen, type XXIV, alpha 1
TC0100013313.hg.1	7.57	9.78	-4.64	0.022412	0.164673	MYOM3	myomesin 3
TC0800008759.hg.1	5.74	7.96	-4.65	0.006483	0.092514	FER1L6	fer-1-like family member 6
TC1700007360.hg.1	8.7	10.92	-4.66	0.002441	0.061668	TMEM97	transmembrane protein 97
TC0400010553.hg.1	5.05	7.29	-4.73	0.003422	0.070159	BEND4	BEN domain containing 4
TC0X00011012.hg.1	5.38	7.63	-4.76	0.00063	0.038389	SLITRK4	SLIT and NTRK-like family, member 4
TC1200007209.hg.1	4.72	6.98	-4.8	0.030746	0.19002	DDX11	Zhang2013 ALT_ACCEPTOR, ALT_DONOR, coding, INTERNAL, intronic best transcript NM_030653
TC0500013297.hg.1	7.83	10.1	-4.81	0.002198	0.060525	AMACR	alpha-methylacyl-CoA racemase
TC0400007371.hg.1	11.29	13.56	-4.82	0.002995	0.067131	SHISA3	shisa family member 3
TC0600012050.hg.1	11.57	13.85	-4.86	0.02598	0.175538	GSTA2	glutathione S-transferase alpha 2
TC1400009299.hg.1	5.25	7.54	-4.88	9.1e-05	0.019242	C14orf105	chromosome 14 open reading frame 105
TC0700013531.hg.1	5.54	7.83	-4.9	0.006325	0.091549	HOXA6	homeobox A6
TC1900010479.hg.1	6.64	8.94	-4.92	0.00081	0.041774	DMKN	dermokine
TC1900010984.hg.1	9.14	11.44	-4.92	0.000933	0.044407	CCDC8	coiled-coil domain containing 8
TC1200010490.hg.1	7.41	9.71	-4.93	2.8e-05	0.013442	NELL2	neural EGFL like 2
TC2000009802.hg.1	5.54	7.84	-4.93	0.000507	0.034165	NKAIN4	Na+/K+ transporting ATPase interacting 4
TC0500007143.hg.1	8.92	11.24	-4.96	0.000531	0.035159	SKP2	S-phase kinase-associated protein 2, E3 ubiquitin protein ligase
TC1000008271.hg.1	4.84	7.19	-5.1	0.006445	0.092476	CDHR1	cadherin-related family member 1
TC0600010040.hg.1	10.63	12.98	-5.13	0.002295	0.061075	FNDC1	fibronectin type III domain containing 1
TC2000008445.hg.1	9.72	12.08	-5.14	0.000325	0.028261	FLRT3	fibronectin leucine rich transmembrane protein 3
TC0200014800.hg.1	4.62	6.99	-5.15	0.002175	0.060192	SLC38A11	solute carrier family 38, member 11
TC0X00009707.hg.1	9.16	11.52	-5.16	5.1e-05	0.016237	MAGED4	melanoma antigen family D4; melanoma antigen family D4B; small nucleolar RNA, H/ACA box 11D; small nucleolar RNA, H/ACA box 11E
TC0X00007274.hg.1	8.84	11.21	-5.16	0.00017	0.02326	MAGED4B	melanoma antigen family D4B; melanoma antigen family D4; small nucleolar RNA, H/ACA box 11D
TC0200014034.hg.1	4.9	7.27	-5.16	0.016494	0.141796	SCTR	secretin receptor
TC1100013150.hg.1	7.29	9.66	-5.19	0.004817	0.082124	TPH1	tryptophan hydroxylase 1
TC1600008005.hg.1	9.06	11.43	-5.19	0.000191	0.023722	ADGRG1	adhesion G protein-coupled receptor G1
TC1700008844.hg.1	10.7	13.08	-5.2	0.004709	0.081175	TTYH2	tweety family member 2
TC1400007161.hg.1	4.86	7.24	-5.22	0.007464	0.097968	PTGDR	prostaglandin D2 receptor (DP)
TC1000008767.hg.1	5.93	8.32	-5.24	0.040983	0.218814	INA	internexin neuronal intermediate filament protein, alpha
TC1700009495.hg.1	7.84	10.24	-5.29	0.004211	0.076598	P2RX1	purinergic receptor P2X, ligand gated ion channel, 1
TC0X00010382.hg.1	6.48	8.89	-5.33	0.000161	0.022534	BEX5	brain expressed X-linked 5
TC0400012396.hg.1	7.69	10.12	-5.39	7e-06	0.007647	AADAT	aminoadipate aminotransferase
TC0700013529.hg.1	7.52	9.96	-5.42	0.000199	0.023736	HOXA3	homeobox A3
TC0700008096.hg.1	5.55	7.99	-5.43	0.00869	0.104126	UPK3B	uroplakin 3B
TC0200006799.hg.1	5.3	7.76	-5.52	2.3e-05	0.01273	MYCN	v-myc avian myelocytomatosis viral oncogene neuroblastoma derived homolog
TC0700010321.hg.1	10.92	13.4	-5.59	0.000147	0.022192	ETV1	ets variant 1
TC1600008134.hg.1	5.89	8.39	-5.65	0.015829	0.139015	CA7	carbonic anhydrase VII
TC0400006639.hg.1	6.79	9.29	-5.66	0.003396	0.070159	NSG1	neuron specific gene family member 1; Neuron-specific protein family member 1 [Source:UniProtKB/Swiss-Prot;Acc:P42857]
TC0200014770.hg.1	10.6	13.1	-5.68	0.014974	0.135886	GCG	glucagon
TC0600011590.hg.1	4.67	7.18	-5.71	0.003416	0.070159	SPDEF	SAM pointed domain containing ETS transcription factor
TC1200012725.hg.1	8.82	11.36	-5.83	2.2e-05	0.012666	FAM101A	family with sequence similarity 101, member A
TC1200012832.hg.1	3.97	6.52	-5.86	0.007088	0.095994	PAH	phenylalanine hydroxylase
TC1300009638.hg.1	11.84	14.4	-5.92	0.024352	0.170745	RPS26	Homo sapiens ribosomal protein S26, mRNA (cDNA clone MGC:104291 IMAGE:4287636), complete cds.
TC1900006499.hg.1	12.7	15.28	-5.95	0.002467	0.061777	ARID3A	AT rich interactive domain 3A (BRIGHT-like)
TC0300013520.hg.1	7.56	10.13	-5.97	0.007482	0.098146	CLDN1	claudin 1
TC0800009529.hg.1	6.84	9.43	-6	0.000224	0.024111	PPP1R3B	protein phosphatase 1, regulatory subunit 3B
TC0700008657.hg.1	8.23	10.82	-6.01	0.003823	0.073088	LRRC17	leucine rich repeat containing 17
TC0300013849.hg.1	7.08	9.67	-6.02	5.2e-05	0.016295	ROBO2	roundabout guidance receptor 2
TC0200009616.hg.1	5.8	8.4	-6.07	0.014746	0.134982	KIF5C	kinesin family member 5C
TC1900011223.hg.1	5.39	8	-6.11	0.000795	0.041485	KLK1	kallikrein 1
TC1400008329.hg.1	3.63	6.25	-6.15	3e-06	0.006733	DIO3	deiodinase, iodothyronine, type III
TC0200015755.hg.1	4.68	7.3	-6.15	7e-06	0.007647	CRYBA2	crystallin beta A2
TC0700010561.hg.1	7.43	10.05	-6.17	0.001504	0.052282	HOXA5	homeobox A5
TC0200015364.hg.1	9.33	11.97	-6.23	0.010885	0.116845	SATB2	SATB homeobox 2
TC1600007965.hg.1	9.13	11.79	-6.3	0.002761	0.065005	MT1F	metallothionein 1F
TC0800010382.hg.1	11.36	14.03	-6.36	0.000647	0.038769	SNAI2	snail family zinc finger 2
TC0400008892.hg.1	7.85	10.52	-6.37	0.000235	0.024111	HHIP	hedgehog interacting protein
TC1200012853.hg.1	5.06	7.78	-6.56	0.01935	0.153189	NOS1	nitric oxide synthase 1 (neuronal)
TC0600007244.hg.1	4.64	7.39	-6.72	0.010993	0.117161	SCGN	secretagogin, EF-hand calcium binding protein
TC0700006945.hg.1	6.74	9.5	-6.79	0.027264	0.179707	MPP6	membrane protein, palmitoylated 6
TC0900008504.hg.1	10.53	13.33	-6.97	8e-06	0.007647	COL27A1	collagen, type XXVII, alpha 1
TC0900012189.hg.1	11.16	13.97	-7.02	0.000151	0.022534	TMEM141	transmembrane protein 141
TC1400008021.hg.1	6.55	9.36	-7.04	1.9e-05	0.011957	CHGA	chromogranin A
TC2100008249.hg.1	12.02	14.86	-7.13	0.004189	0.076382	TFF3	trefoil factor 3
TC1600007959.hg.1	10.25	13.11	-7.24	0.008175	0.101587	MT1E	metallothionein 1E
TC0100017018.hg.1	8.17	11.05	-7.34	0.026071	0.175842	ETNK2	ethanolamine kinase 2
TC0300007273.hg.1	5.03	7.92	-7.42	0.000394	0.031132	PTH1R	parathyroid hormone 1 receptor
TC0700010563.hg.1	6.84	9.82	-7.88	0.000253	0.025377	HOXA7	homeobox A7
TC1700010807.hg.1	7.82	10.81	-7.92	0.001695	0.055346	PYY	peptide YY
TC1600006483.hg.1	4.4	7.4	-7.99	0.002841	0.065453	MSLN	mesothelin
TC0100007584.hg.1	5.62	8.62	-8	3.5e-05	0.014013	PTPRU	protein tyrosine phosphatase, receptor type, U
TC0100011945.hg.1	4.86	7.89	-8.17	0.000134	0.021906	CAPN9	calpain 9
TC0300013084.hg.1	4.66	7.7	-8.23	0.005846	0.088275	LRRC31	leucine rich repeat containing 31
TC0800011509.hg.1	6.58	9.63	-8.3	0.003289	0.06909	CSMD3	CUB and Sushi multiple domains 3
TC1400010793.hg.1	6.76	9.83	-8.37	5e-06	0.007647	MIR1247	microRNA 1247
TC0900010933.hg.1	4.56	7.64	-8.46	0.026672	0.177826	CTSV	cathepsin V
TC0100008012.hg.1	5.39	8.49	-8.58	0.009674	0.10943	GUCA2B	guanylate cyclase activator 2B (uroguanylin)
TC0400008165.hg.1	9.23	12.38	-8.88	0.003848	0.073295	ATOH1	atonal bHLH transcription factor 1
TC0X00010851.hg.1	7.29	10.45	-8.9	0.000175	0.023398	GPC3	glypican 3
TC0100015805.hg.1	7.67	10.85	-9.04	3.76e-08	0.000293	CELF3	CUGBP, Elav-like family member 3
TC0100008243.hg.1	7.6	10.79	-9.17	0.035564	0.204281	ELAVL4	ELAV like neuron-specific RNA binding protein 4
TC0300008332.hg.1	5.54	8.77	-9.39	0.003537	0.070926	TAGLN3	transgelin 3
TC0400012182.hg.1	3.55	6.79	-9.45	0.025052	0.172884	FGG	fibrinogen gamma chain
TC1900010670.hg.1	4.66	7.96	-9.85	0.009914	0.110993	CLC	Charcot-Leyden crystal galectin
TC0100013076.hg.1	7.37	10.69	-9.95	0.003707	0.071726	PADI2	peptidyl arginine deiminase, type II
TC0100009969.hg.1	5.36	8.79	-10.83	0.000976	0.044811	RIIAD1	regulatory subunit of type II PKA R-subunit (RIIa) domain containing 1
TC1300009394.hg.1	8.5	11.95	-10.94	9.6e-05	0.019242	SLITRK6	SLIT and NTRK-like family, member 6
TC0X00008040.hg.1	5.47	8.94	-11.07	7.8e-05	0.018903	MUM1L1	melanoma associated antigen (mutated) 1-like 1
TC0400012181.hg.1	4.01	7.51	-11.28	0.037067	0.208608	FGA	fibrinogen alpha chain
TC0100017834.hg.1	7.18	10.72	-11.61	0.016713	0.14264	GNG4	guanine nucleotide binding protein (G protein), gamma 4
TC0100008922.hg.1	13.11	16.65	-11.63	0.002376	0.061668	CLCA1	chloride channel accessory 1
TC0700010564.hg.1	4.82	8.41	-11.98	0.000681	0.039521	HOXA10	homeobox A10; homeobox A9; microRNA 196b
TC0400006540.hg.1	6.05	9.7	-12.61	5.9e-05	0.016825	FGFR3	fibroblast growth factor receptor 3
TC1700008514.hg.1	3.95	7.62	-12.73	1.3e-05	0.009325	TBX4	T-box 4
TSUnmapped00000392.hg.1	11.97	15.75	-13.7	0.000421	0.031661	FCGBP	Fc fragment of IgG binding protein
TC0600011798.hg.1	5.51	9.31	-13.92	0.015489	0.137942	TFEB	transcription factor EB
TC1500007972.hg.1	9.6	13.45	-14.39	0.006681	0.093463	CRABP1	cellular retinoic acid binding protein 1
TC1900007836.hg.1	8.24	12.14	-14.92	0.001854	0.057318	FXYD3	FXYD domain containing ion transport regulator 3; microRNA 6887
TC0700011799.hg.1	7.89	11.81	-15.09	0.00023	0.024111	HEPACAM2	HEPACAM family member 2
TC1400010642.hg.1	5.2	9.12	-15.15	0.000494	0.033986	SERPINA4	serpin peptidase inhibitor, clade A (alpha-1 antiproteinase, antitrypsin), member 4
TC1700011495.hg.1	4.7	8.71	-16.1	0.003221	0.068608	APOH	apolipoprotein H (beta-2-glycoprotein I)
TC1200010023.hg.1	7.09	11.2	-17.2	8.6e-05	0.019242	ERP27	endoplasmic reticulum protein 27
TC1600007966.hg.1	8.77	12.92	-17.75	0.002539	0.062657	MT1H	metallothionein 1H
TC0600009353.hg.1	6.68	10.85	-17.94	0.000143	0.022162	TPD52L1	tumor protein D52-like 1
TC0800007051.hg.1	6.94	11.14	-18.37	0.001834	0.057089	NEFM	neurofilament, medium polypeptide
TC0100017020.hg.1	5.14	9.5	-20.47	0.003454	0.070435	REN	renin
TC0900009905.hg.1	7.42	11.78	-20.57	2.8e-05	0.013442	CNTFR	ciliary neurotrophic factor receptor
TC1900010676.hg.1	8.71	13.12	-21.25	0.001627	0.054321	FCGBP	Fc fragment of IgG binding protein
TC1000011450.hg.1	5.94	10.72	-27.59	9.1e-05	0.019242	RBP4	retinol binding protein 4, plasma
TC0100016166.hg.1	5.83	10.68	-28.95	0.010826	0.116342	APOA2	apolipoprotein A-II
TC0500012588.hg.1	4.34	9.22	-29.38	0.017552	0.145611	HAVCR1	hepatitis A virus cellular receptor 1
TC0100015476.hg.1	5.09	10.77	-51.11	0.032939	0.19646	HMGCS2	3-hydroxy-3-methylglutaryl-CoA synthase 2 (mitochondrial)
TC1900007831.hg.1	5.45	11.49	-66.03	0.002318	0.061308	HPN	hepsin
TC0700006481.hg.1	4.87	11.33	-87.75	3e-06	0.006733	CYP2W1	cytochrome P450, family 2, subfamily W, polypeptide 1
TC0400009064.hg.1	5.09	11.92	-114.01	0.010129	0.11239	FGB	fibrinogen beta chain
TC1800007015.hg.1	8.8	15.97	-144.53	4e-06	0.007421	TTR	transthyretin

## Sheet: list4
Transcript Cluster ID	35-36 weeks distal Bi-weight Avg Signal (log2)	13 weeks distal Bi-weight Avg Signal (log2)	Fold Change (linear) (group9 vs. group2)	ANOVA p-value (group9 vs. group2)	FDR p-value (group9 vs. group2)	Gene Symbol	Description
TC0200008168.hg.1	16.83	4.23	6214.87	1e-06	0.000911	REG1A	regenerating islet-derived 1 alpha
TC1300007256.hg.1	17.52	6.19	2584.13	2.88e-07	0.000543	OLFM4	olfactomedin 4
TC0800009444.hg.1	16.77	5.47	2518.11	1.95e-09	2.1e-05	DEFA5	defensin, alpha 5, Paneth cell-specific
TC0200013174.hg.1	13.13	4.3	454.94	9.29e-10	2e-05	REG3A	regenerating islet-derived 3 alpha
TC0100017113.hg.1	15.07	6.6	353.2	3.73e-08	0.00021	PIGR	polymeric immunoglobulin receptor
TC0800009432.hg.1	12.52	4.17	326.19	9.62e-08	0.000344	DEFA6	defensin, alpha 6, Paneth cell-specific
TC0200013172.hg.1	11.64	3.77	233.96	0.000153	0.008996	REG1B	regenerating islet-derived 1 beta
TC0400010961.hg.1	11.35	4.34	128.83	0.00107	0.022774	JCHAIN	joining chain of multimeric IgA and IgM
TC1900009404.hg.1	13.24	6.33	120.51	0.00168	0.028083	FUT6	fucosyltransferase 6 (alpha (1,3) fucosyltransferase)
TC1600009022.hg.1	12.02	5.25	109.14	2e-06	0.001047	TPSB2	tryptase beta 2 (gene/pseudogene); tryptase alpha/beta 1
TC0700011955.hg.1	12.33	5.57	108.54	0.007146	0.062778	CYP3A4	cytochrome P450, family 3, subfamily A, polypeptide 4
TC0200011100.hg.1	15	8.55	87.41	0.041768	0.16676	ALPI	alkaline phosphatase, intestinal
TC0700013483.hg.1	13.83	7.71	69.72	5.96e-07	0.000799	PRSS2	protease, serine, 2 (trypsin 2)
TC0700009230.hg.1	10.87	4.86	64.39	0.000445	0.01483	AKR1B10	aldo-keto reductase family 1, member B10 (aldose reductase)
TC0400012173.hg.1	10.27	4.53	53.45	0.000193	0.009994	SFRP2	secreted frizzled-related protein 2
TC1500007062.hg.1	11.76	6.03	52.94	0.001585	0.027097	CKMT1B	creatine kinase, mitochondrial 1B; creatine kinase, mitochondrial 1A
TC0100011413.hg.1	9.28	3.78	45.17	0.005669	0.05467	CR2	complement component (3d/Epstein Barr virus) receptor 2
TC1200008133.hg.1	12.67	7.21	44.16	1.61e-07	0.000432	LYZ	lysozyme
TC0900008847.hg.1	10.44	5.04	42.14	8.7e-05	0.006905	LCN2	lipocalin 2
TC1500010796.hg.1	12.32	6.92	42.07	9.55e-07	0.000849	SYNM	synemin, intermediate filament protein
TC1200007653.hg.1	15.56	10.21	40.82	0.017748	0.102894	NR4A1	nuclear receptor subfamily 4, group A, member 1
TC0100016150.hg.1	10.41	5.1	39.7	1.4e-05	0.00342	ITLN2	intelectin 2
TC1600006529.hg.1	10.53	5.26	38.82	5e-05	0.005573	TPSAB1	tryptase alpha/beta 1; tryptase beta 2 (gene/pseudogene)
TC1100007778.hg.1	10	4.75	38.09	0.015336	0.095395	MS4A18	membrane-spanning 4-domains, subfamily A, member 18
TC0300009122.hg.1	9.88	4.81	33.62	7.7e-05	0.006497	CPA3	carboxypeptidase A3 (mast cell)
TC1200010022.hg.1	11.31	6.29	32.37	0.000439	0.014742	MGP	matrix Gla protein
TC2200007120.hg.1	14.71	9.71	32.01	0.01257	0.085398	SLC5A1	solute carrier family 5 (sodium/glucose cotransporter), member 1
TC0700013472.hg.1	12.02	7.07	30.87	0.003933	0.044213	MGAM	maltase-glucoamylase
TC0100011533.hg.1	10.54	5.61	30.52	0.009172	0.071627	ATF3	activating transcription factor 3
TC1900008533.hg.1	11.14	6.21	30.33	0.000413	0.014435	CD37	CD37 molecule
TSUnmapped00000571.hg.1	10.3	5.42	29.43	0.00016	0.009231	GREM1	gremlin 1, DAN family BMP antagonist [Source:HGNC Symbol;Acc:HGNC:2001]
TC0200014672.hg.1	9.68	4.81	29.27	0.00603	0.056872	NR4A2	nuclear receptor subfamily 4, group A, member 2
TC1500007067.hg.1	12.53	7.72	28.16	0.001359	0.025132	CKMT1A	creatine kinase, mitochondrial 1A
TSUnmapped00000594.hg.1	11.6	6.8	27.97	0.00012	0.008139	GREM1	gremlin 1, DAN family BMP antagonist [Source:HGNC Symbol;Acc:HGNC:2001]
TC1500006788.hg.1	10.22	5.52	26.04	0.000646	0.01761	GREM1	gremlin 1, DAN family BMP antagonist
TC0700011954.hg.1	11.49	6.85	25.06	0.01581	0.096864	CYP3A7	cytochrome P450, family 3, subfamily A, polypeptide 7; CYP3A7-CYP3A51P readthrough
TC0600007480.hg.1	15.6	11.03	23.8	2.3e-05	0.004055	HLA-F	major histocompatibility complex, class I, F
TC0900011033.hg.1	17.22	12.66	23.57	0.004518	0.047868	ALDOB	aldolase B, fructose-bisphosphate
TC0700009231.hg.1	8.74	4.2	23.32	0.000234	0.010891	AKR1B15	aldo-keto reductase family 1, member B15
TC1100007899.hg.1	12.86	8.36	22.66	7e-05	0.00619	RARRES3	retinoic acid receptor responder (tazarotene induced) 3
TC1800007037.hg.1	8.65	4.23	21.33	0.002947	0.038103	MEP1B	meprin A, beta
TC1500008232.hg.1	10.19	5.84	20.43	0.000204	0.01017	ISG20	interferon stimulated exonuclease gene 20kDa
TC0100011406.hg.1	14.63	10.37	19.23	8e-06	0.002486	CD55	CD55 molecule, decay accelerating factor for complement (Cromer blood group)
TC0900008219.hg.1	8.64	4.39	19.07	0.006071	0.057158	NR4A3	nuclear receptor subfamily 4, group A, member 3
TC0500007138.hg.1	8.77	4.59	18.14	0.000178	0.009519	IL7R	interleukin 7 receptor
TC0200011138.hg.1	7.88	3.71	18.06	0.002934	0.038022	UGT1A1	UDP glucuronosyltransferase 1 family, polypeptide A1; UDP glucuronosyltransferase 1 family, polypeptide A6; UDP glucuronosyltransferase 1 family, polypeptide A4; UDP glucuronosyltransferase 1 family, polypeptide A10; UDP glucuronosyltransferase 1 family, polypeptide A8; UDP glucuronosyltransferase 1 family, polypeptide A7; UDP glucuronosyltransferase 1 family, polypeptide A5; UDP glucuronosyltran…
TC0800009856.hg.1	8.21	4.08	17.58	0.010515	0.077515	EGR3	early growth response 3
TC1900010856.hg.1	10.34	6.22	17.35	0.003898	0.04407	PLAUR	plasminogen activator, urokinase receptor
[truncated: 2,300 more rows]

## Sheet: list5
Transcript Cluster ID	20 weeks distal Bi-weight Avg Signal (log2)	18 weeks distal Bi-weight Avg Signal (log2)	Fold Change (linear) (group8 vs. group6)	ANOVA p-value (group8 vs. group6)	FDR p-value (group8 vs. group6)	Gene Symbol	Description
[truncated: 69 more rows]

[truncated: 11 more sheets: list6, list7, list8, list9, list10, list11, list12, list13, list14, list15, list16]
